# Supplementary material for: Evidence from plutonic xenoliths for magma differentiation, mixing and storage in a volatile-rich crystal mush beneath St. Eustatius, Lesser Antilles
Source: Contrib Mineral Petrol. 2019 May 6;174(5):39. doi: 10.1007/s00410-019-1576-4 (PMC6530818; doi:10.1007/s00410-019-1576-4)
Supplement: Supplementary file 1 — Supplementary material 1 (XLSX 318 kb) [file 410_2019_1576_MOESM1_ESM.xlsx]

## Sheet: Sample List
Statia samples collected 30th March-1st April 2014
Sample no.	GPS Lat	GPS Long	Location	Notes
EU 1	17°28'03.5"	062°58'00.2"	By road to Battery Fort de Windt	medium-grained ol + plag + hbl cumulate. Equigranular
EU 2	17°28'03.5"	062°58'00.2"	By road to Battery Fort de Windt	Large hornblende gabbro block with attached lava. A lot of vesicular matrix glass
EU 3	17°28'03.5"	062°58'00.2"	By road to Battery Fort de Windt	Plag + opx xenolith (1mm grains) Matric glass
EU 4	17°30'23.9"	062°58'51.0"	Zealander beach	Sandstone xenolith from fluvial outwash deposit at back of beach. Seems to have magnetite present
EU 5	17°30'23.9"	062°58'51.0"	Zealander beach	Horblende microgabbro <1mm grainsize
EU 6	17°30'23.9"	062°58'51.0"	Zealander beach	Densely crystalline dacite. Volcanic or plutonic?
EU 7	17°27'56.0"	062°57'49.5"	Path from Fort de Windt, down to beach	Hbl qtz diorite. Interstitial glass
EU 8	17°27'55.5"	062°57'48.5"	Outcroup of debris flow beneath Fort de Windt, North flank of gully	Small cpx + plag + hbl xenolith, fine grained (<1mm) with heterogeneous texture
EU 9	17°27'55.5"	062°57'48.5"	Outcroup of debris flow beneath Fort de Windt, North flank of gully	Small (1 x 1 cm) hbl qtz-diorite and abundant plag, in host lava
EU 10	17°27'55.5"	062°57'48.5"	Outcroup of debris flow beneath Fort de Windt, North flank of gully	Hbl gabbro with elongate hbl < 4 mm long
EU 11	17°27'55.5"	062°57'48.5"	Outcroup of debris flow beneath Fort de Windt, North flank of gully	Hbl + opx + cpx + plag + qtz - angular xenolith in lava
EU 12	17°27'55.5"	062°57'48.5"	Outcroup of debris flow beneath Fort de Windt, North flank of gully	Hbl and plag cumulate with oxidised interstitial glass
EU 13	17°27'55.5"	062°57'48.5"	Outcroup of debris flow beneath Fort de Windt, North flank of gully	Hbl + opx + plag + qtz microdiorite
EU 14	17°27'55.5"	062°57'48.5"	Outcroup of debris flow beneath Fort de Windt, North flank of gully	Hbl + plag with interstitial vesicular brown glass
EU 15	17°27'55.5"	062°57'48.5"	Outcroup of debris flow beneath Fort de Windt, North flank of gully	Hbl qtz-diorite
EU 16	17°27'55.5"	062°57'48.5"	Outcroup of debris flow beneath Fort de Windt, North flank of gully	Hbl troctolite, interstitial glass
EU 17	17°27'55.5"	062°57'48.5"	Outcroup of debris flow beneath Fort de Windt, North flank of gully	Fine-grained hbl + plag + opx + interstitial glass
EU 18	17°27'55.5"	062°57'48.5"	Outcroup of debris flow beneath Fort de Windt, North flank of gully	Hbl + opx + pag. Hbl had abundant brown opx inclusions
EU 19	17°27'55.5"	062°57'48.5"	Outcroup of debris flow beneath Fort de Windt, North flank of gully	Hbl + opx + plag with more leucocratic plag-rich layer
EU 20	17°27'55.5"	062°57'48.5"	Outcroup of debris flow beneath Fort de Windt, North flank of gully	Heterogeneous salt and pepper hbl-gabbro with leucocratic layer
EU 21	17°27'55.5"	062°57'48.5"	Outcroup of debris flow beneath Fort de Windt, North flank of gully	4 x 3 cm xenolith of salt and pepper gabbro
EU 22	17°27'55.5"	062°57'48.5"	Outcroup of debris flow beneath Fort de Windt, North flank of gully	Large 12 x 8 cm block of cumulate hbl + plag + opx without interstitial glass
EU 23	17°27'55.5"	062°57'48.5"	Outcroup of debris flow beneath Fort de Windt, North flank of gully	Hbl-rich, hbl + cpx + plag cumulate with some interstitial balck glass
EU 24	17°27'55.5"	062°57'48.5"	Outcroup of debris flow beneath Fort de Windt, North flank of gully	Plag hornblendite, v. large block
EU 25	17°27'55.5"	062°57'48.5"	Outcroup of debris flow beneath Fort de Windt, North flank of gully	5-10 m hbl + plag in mustard coloured vesicular matrix glass
EU 26	17°27'55.5"	062°57'48.5"	Outcroup of debris flow beneath Fort de Windt, North flank of gully	Hbl + plag + interstitial glass (green brown)
EU 27	17°27'55.5"	062°57'48.5"	Outcroup of debris flow beneath Fort de Windt, North flank of gully	Hbl + plag + brown vesicular interstitial glass
EU 28	17°27'55.5"	062°57'48.5"	Outcroup of debris flow beneath Fort de Windt, North flank of gully	Equigranular hbl + plag, no glass
EU 29	17°27'55.5"	062°57'48.5"	Outcroup of debris flow beneath Fort de Windt, North flank of gully	Hbl qtz diorite. Large block
EU 30	17°27'55.5"	062°57'48.5"	Outcroup of debris flow beneath Fort de Windt, North flank of gully	Hbl + plag + khaki green glass
EU 31	17°27'55.5"	062°57'48.5"	Outcroup of debris flow beneath Fort de Windt, North flank of gully	Hbl qtz diorite. Large block with oxidised opx? No opx
EU 32	17°27'55.5"	062°57'48.5"	Outcroup of debris flow beneath Fort de Windt, North flank of gully	Troctolite with interstitial black glass. Appears to be hbl free
EU 33	17°27'55.5"	062°57'48.5"	Outcroup of debris flow beneath Fort de Windt, North flank of gully	Hbl + plag + brown opx?
EU 34	17°27'55.5"	062°57'48.5"	Outcroup of debris flow beneath Fort de Windt, North flank of gully	2 cm hbl oikocryst with euhedral plag inclusions
EU 35	17°27'55.5"	062°57'48.5"	Outcroup of debris flow beneath Fort de Windt, North flank of gully	Salt 'n' pepper gabbro with brown opx
EU 36	17°27'55.5"	062°57'48.5"	Outcroup of debris flow beneath Fort de Windt, North flank of gully	Salt 'n' pepper gabbro with large hornblende oikocrysts. No opx
EU 37	17°27'55.5"	062°57'48.5"	Outcroup of debris flow beneath Fort de Windt, North flank of gully	Hbl + plag with dark brown interstitial glass
EU 38	17°27'55.5"	062°57'48.5"	Outcroup of debris flow beneath Fort de Windt, North flank of gully	Hbl + opx + plag. Hbl has bright green cpx cores
EU 39	17°27'55.5"	062°57'48.5"	Outcroup of debris flow beneath Fort de Windt, North flank of gully	Hbl oikocryst ( 3 cm across) with plag inclusions ( < 3mm)
EU 40	17°27'55.5"	062°57'48.5"	Outcroup of debris flow beneath Fort de Windt, North flank of gully	Hbl + Plag with rare cpx
EU 41	17°27'55.5"	062°57'48.5"	Outcroup of debris flow beneath Fort de Windt, North flank of gully	Hbl qtz diorite with oxidised opx
EU 42	17°27'55.5"	062°57'48.5"	Outcroup of debris flow beneath Fort de Windt, North flank of gully	Qtz-diorite with abundant brown opx, hbl and qtz clots
EU 43	17°27'55.5"	062°57'48.5"	Outcroup of debris flow beneath Fort de Windt, North flank of gully	Qtz diorite with opx, hbl, qtz interstitial glass + vugs
EU 44	17°27'55.5"	062°57'48.5"	Outcroup of debris flow beneath Fort de Windt, North flank of gully	Hbl + plag + brown interstitial glass
EU 45	17°27'55.5"	062°57'48.5"	Outcroup of debris flow beneath Fort de Windt, North flank of gully	Small cpx-rich gabbro. Fine-grained
EU 46	17°27'55.5"	062°57'48.5"	Outcroup of debris flow beneath Fort de Windt, North flank of gully	Salt 'n' pepper diorite with 2-3 cm pink clots. Plag, qtz or k feldspar?
EU 47	17°27'55.5"	062°57'48.5"	Outcroup of debris flow beneath Fort de Windt, North flank of gully	Similar to Eu 46 but clots are grey colour. They appear polycrystalline.
EU 48	17°27'55.5"	062°57'48.5"	Outcroup of debris flow beneath Fort de Windt, North flank of gully	Cpx-rich gabbro with hbl
EU 49	17°27'55.5"	062°57'48.5"	Outcroup of debris flow beneath Fort de Windt, North flank of gully	Hornblendite with plag chadacrysts
EU 50	17°27'55.5"	062°57'48.5"	Outcroup of debris flow beneath Fort de Windt, North flank of gully	Hbl + plag gabbro
EU 51	17°27'55.5"	062°57'48.5"	Outcroup of debris flow beneath Fort de Windt, North flank of gully	Finer grained hbl + plag gabbro
EU 52	17°27'55.5"	062°57'48.5"	Outcroup of debris flow beneath Fort de Windt, North flank of gully	Hornblendite with plag inclusions and cpx, large blcok
EU 53	17°27'55.5"	062°57'48.5"	Outcroup of debris flow beneath Fort de Windt, North flank of gully	Hbl + plag, hbl forms large oikocrysts enclosing plag
EU 54	17°27'55.5"	062°57'48.5"	Outcroup of debris flow beneath Fort de Windt, North flank of gully	Hbl and plag rich cumulate
EU 55	17°27'55.5"	062°57'48.5"	Outcroup of debris flow beneath Fort de Windt, North flank of gully	Hbl + cpx + opx + plag, equigranular gabbro
EU 56	17°27'55.5"	062°57'48.5"	Outcroup of debris flow beneath Fort de Windt, North flank of gully	Green hbl + plag + cpx sample (interstitial green glass?) opx oikocrysts
EU 57	17°27'55.5"	062°57'48.5"	Outcroup of debris flow beneath Fort de Windt, North flank of gully	Appintite with randomly orientated elongate amphibole and vesicular grey matrix. Looks transitional to puffed-up mush
EU 58	17°27'55.5"	062°57'48.5"	Outcroup of debris flow beneath Fort de Windt, North flank of gully	Veins of coarse plag + hbl with very fine-grained plag + cpx + ol gabbro
EU 59	17°27'55.5"	062°57'48.5"	Outcroup of debris flow beneath Fort de Windt, North flank of gully	Hbl + plag + cpx + ol cumulate with interstitial glass
EU 60	17°27'55.5"	062°57'48.5"	Outcroup of debris flow beneath Fort de Windt, North flank of gully	Hbl + cpx + plag with black interstitial glass
EU 61	17°27'55.5"	062°57'48.5"	Outcroup of debris flow beneath Fort de Windt, North flank of gully	Olivine hornblendite? Vesicular and not v. dense but looks v. crystal-rich
EU 62	17°28'34.8"	062°59'08.2"	Gallows bay, just beyond power station	Hbl + plag cumulate, with brown olivine ± opx. No magnetite
EU 63	17°28'34.8"	062°59'08.2"	Gallows bay, just beyond power station	Hbl +plag cumulate, equigranular ( 1mm), magnetite
EU 64	17°28'34.8"	062°59'08.2"	Gallows bay, just beyond power station	Hbl (5 mm) + plag. Rare cpx cores to hbl. Weakly magnetic
EU 65	17°28'34.8"	062°59'08.2"	Gallows bay, just beyond power station	Cpx-hornblendite with very little plag and some magnetite
EU 66	17°28'34.8"	062°59'08.2"	Gallows bay, just beyond power station	Hbl Troctolite, Hbl oikocrysts overprint plag + olivine textute
EU 67	17°28'34.8"	062°59'08.2"	Gallows bay, just beyond power station	Hbl gabbro, some olivine 5-6mm plag phenocrysts, some with olivine inclusions
EU 68	17°28'34.8"	062°59'08.2"	Gallows bay, just beyond power station	Ol + plag cumulate, with some hbl. Highly disrupted due to vesiculated matrix glass. Two parts, xenolith and reddish matrix
EU 69	17°28'34.8"	062°59'08.2"	Gallows bay, just beyond power station	Hbl + olivine + plag. Large clear olivines. Small sample ~ 15 X 15 mm
EU 70	17°28'34.8"	062°59'08.2"	Gallows bay, just beyond power station	Fine-grained hbl-gabbro with olivine and cpx, cut by hornblendite vein ~ 5mm thick
EU 71	17°28'34.8"	062°59'08.2"	Gallows bay, just beyond power station	Ol +cpx + hb, fine grained and sugary
EU 72	17°28'34.8"	062°59'08.2"	Gallows bay, just beyond power station	Olivine + cpx + hbl, slightly coarser varient of Eu71, sugary granular texture, a little magnetite
EU 73	17°28'34.8"	062°59'08.2"	Gallows bay, just beyond power station	Hbl + plag + interstitial glass, looks like intermediate stage between cumulate and crystal-rich volcanic rock
EU 74	17°28'34.8"	062°59'08.2"	Gallows bay, just beyond power station	Ol + plag in a vesicular dark glass. Some hb. Classic puffed up mush
EU 75	17°28'34.8"	062°59'08.2"	Gallows bay, just beyond power station	Poikilitic hornblende anorthosite. 5-8 mm hornblende oikocrysts in atrix of equigranular 1-2 mm plag
EU 76	17°28'34.8"	062°59'08.2"	Gallows bay, just beyond power station	Hornblende troctolite, v. rich in 2 mm yellow olivines. Cpx present, No magnetite
EU 77	17°28'34.8"	062°59'08.2"	Gallows bay, just beyond power station	Olivine rich, hornblende troctolite. Beautifull 2-3 mm glassy olivines
EU 78	17°28'34.8"	062°59'08.2"	Gallows bay, just beyond power station	Ol + cpx + amph + plag. Equigranular gabbro
EU 79	17°28'34.8"	062°59'08.2"	Gallows bay, just beyond power station	Angular fine-grained leucocratic xenolith with pibk clots. Similar to what was collected earlier. E.g. Eu 46. There is a 3-4 mm thick reaction rind against host lava. Reaction rim is zoned with cpx-rich inner part and plag outer part. Hornfels?
EU 80	17°28'24.5"	062°56'57.0"	South West Statia, near radio mast below botanic gardens	Hornblende poikilitic troctolite hornblende oikocrysts have abundant equant inclusions of plag + olivine. No magnetite.
EU 81	17°28'24.5"	062°56'57.0"	South West Statia, near radio mast below botanic gardens	Coarse hbl + plag cumulate. Elongate hbl < 1 cm. grey interstitial glass
EU 82	17°28'24.5"	062°56'57.0"	South West Statia, near radio mast below botanic gardens	Troctolite with interstitial hbl
EU 83	17°28'24.5"	062°56'57.0"	South West Statia, near radio mast below botanic gardens	very large hbl-rich cumulate (20 x 10 x 15 cm). Hbl + olivine + plag Looks like it started as a troctolite and was overwelmed by amphibole
EU 84	17°28'24.5"	062°56'57.0"	South West Statia, near radio mast below botanic gardens	Hbl troctolite, large clusters of gem quality olivine
EU 85	17°28'24.5"	062°56'57.0"	South West Statia, near radio mast below botanic gardens	Hbl-rich vein cuts hbl-poorer gabbro, with plag and cpx? Host lava attached
EU 86	17°28'24.5"	062°56'57.0"	South West Statia, near radio mast below botanic gardens	Hbl troctolite, again very heterogeneous with hbl-rich vein. Vesicular glass is abundant in the vein between hornblendes
EU 87	17°28'24.5"	062°56'57.0"	South West Statia, near radio mast below botanic gardens	Hbl troctolite, large fresh olivines
EU 88	17°28'24.5"	062°56'57.0"	South West Statia, near radio mast below botanic gardens	Plagioclase hornblendite
EU 89	17°28'24.5"	062°56'57.0"	South West Statia, near radio mast below botanic gardens	Clastic textured hbl + plag cumulate. Plag phenocrysts up to 1 mm across in matrix of smaller plag and hbl
EU 90	17°28'24.5"	062°56'57.0"	South West Statia, near radio mast below botanic gardens	Troctolite with rare hbl and abundant interstitial glass
EU 91	17°28'24.5"	062°56'57.0"	South West Statia, near radio mast below botanic gardens	Heterogeneous plag hornblendite
EU 92	17°28'24.5"	062°56'57.0"	South West Statia, near radio mast below botanic gardens	Melt infilltrated plag + ol + hbl rock. Highly heterogeneous
EU 93	17°28'24.5"	062°56'57.0"	South West Statia, near radio mast below botanic gardens	Olivine-rich hbl and plag sample. Layer with purely plagioclase.
EU 94	17°29'51.7"	063°00'00.8"	NuStar North Terminal by jetty	plag and hbl cumulate with rare olivine
EU 95	17°29'51.7"	063°00'00.8"	NuStar North Terminal by jetty	foliated hbl and plag gabbro. Slightly altered with cloudy plag (4 pieces)
EU 96	17°29'51.7"	063°00'00.8"	NuStar North Terminal by jetty	Crumbly plag hbl gabbro, weathered rind ( 4 pieces)
EU 97	17°29'51.7"	063°00'00.8"	NuStar North Terminal by jetty	Hbl norite. Hbl + Plag + opx cut by coarse (3-4 mm grainsize) hbl and plag vein. Crumbly (3 pieces)
EU 98	17°29'51.7"	063°00'00.8"	NuStar North Terminal by jetty	Large (15 x 5 cm) block of crumbly plag + hbl cumulate
EU 99	17°30'28.8"	062°548'53.4"	Zealander beach	Dacite
EU 100	17°30'28.8"	062°548'53.4"	Zealander beach	Small hbl-qtz diorite v. similar to xenoliths found at south end of island (in situ)

## Sheet: Whole-rock
			XRF. Normalised 100%, volatile free													Solution ICPMS
Sample	Notes	SiO2	TiO2	Al2O3	Fe2O3	MnO	MgO	CaO	Na2O	K2O	P2O5	Total			Sc	Ti	V	Cr	Mn	Co	Ni	Cu	Zn	Ga	Rb	Sr	Y	Zr	Nb	Cs	Ba	La	Ce	Pr	Nd	Sm	Eu	Gd	Tb	Dy	Ho	Er	Tm	Yb	Lu	Hf	Ta	Pb	Th
EU65		51.6275	1.01384	19.1658	8.51109	0.150547	5.98691	10.3311	2.78991	0.358802	0.0644581	100			37.66	1.04	268.7	72.49	0.161	27.77	34.52	42.24	44.08	14.77	6.279	233.4	27.07	54.68	1.608	0.239	80.2457	3.049	8.265	1.267	8.136	2.745	1.006	3.855	0.679	4.349	0.942	2.635	0.434	2.672	0.428	1.705	0.107	1.227	0.397
EU75	V.plag rich	43.8299	0.437527	31.1128	3.0452	0.0341121	2.87062	17.5482	1.08284	0.0337219	0.00511396	100			19.57	0.364	82.29	3.157	0.041	9.602	2.963	3.695	10.09	11.31	0.125	379.3	5.995	2.964	0.09	0.003	6.37488	0.173	0.603	0.122	1.037	0.517	0.361	0.894	0.161	1.047	0.222	0.599	0.091	0.514	0.075	0.146	0.014	0.158	0.005
EU23		43.6082	1.08272	22.7434	10.1232	0.0992045	5.67848	15.0503	1.45775	0.135065	0.0216711	100			43.43	1.106	481.2	6.163	0.111	28.55	9.235	24.94	32.47	14.66	1.216	338.5	12.32	14.71	0.386	0.037	24.4639	0.899	2.567	0.427	2.996	1.181	0.54	1.819	0.321	2.086	0.449	1.204	0.191	1.107	0.172	0.546	0.028	0.491	0.098
EU54		40.5264	1.43405	23.4236	11.6673	0.079835	6.30006	15.1939	1.28117	0.0833717	0.010302	100			47.41	1.445	628	3.924	0.09	35.04	18.86	82.29	24.83	13.45	0.292	284.5	10.3	6.878	0.304	0.006	15.9591	0.317	1.044	0.209	1.723	0.871	0.469	1.544	0.285	1.808	0.388	1.02	0.155	0.883	0.13	0.311	0.027	0.183	0.01
EU99	Dacite	59.0136	0.776027	17.7494	7.91489	0.167419	2.6174	7.01178	3.97483	0.647149	0.12749	100			20.85	0.713	134.4	1.701	0.171	16.63	3.256	59.9	64.43	17.64	8.857	197.6	32.41	90.6	2.316	0.051	165.719	6.028	14.32	2.044	11.92	3.53	1.124	4.632	0.795	5	1.083	3.106	0.527	3.268	0.544	2.692	0.161	1.544	0.865
EU91		44.6644	1.3505	20.9902	9.13772	0.107637	8.04484	13.3731	2.09291	0.210039	0.028714	100			67.19	1.38	458.8	6.443	0.119	32.43	15.7	32.99	29.2	13.34	1.636	313.4	17.9	19.56	0.561	0.048	33.1439	1.183	3.413	0.589	4.197	1.687	0.722	2.644	0.473	3.063	0.657	1.769	0.277	1.601	0.244	0.741	0.035	0.637	0.127
EU95		46.1782	1.29864	18.3614	13.8494	0.216268	6.08628	12.1828	1.76884	0.0457168	0.0124794	100			50.84	1.298	454.7	8.245	0.228	32.7	5.351	30.19	92.03	19.48	1.177	239	17.19	11.66	0.307	0.144	21.037	1.603	3.499	0.584	3.927	1.53	0.78	2.315	0.434	2.847	0.614	1.733	0.289	1.766	0.287	0.438	0.023	0.474	0.053
EU74	Mushy	46.5494	0.882954	19.4757	9.15359	0.133017	8.51668	13.2061	1.83103	0.199114	0.0523913	100			48.84	0.882	329.3	215.4	0.146	37.19	63.63	63.52	49.97	15.14	3.247	209.5	17.08	30.78	1.004	0.127	43.037	1.902	4.887	0.733	4.69	1.684	0.683	2.444	0.437	2.788	0.601	1.67	0.272	1.655	0.262	0.985	0.061	0.831	0.28
EU92		44.4474	0.792869	20.9405	6.7822	0.0787254	9.14028	16.6034	1.10875	0.0945748	0.011318	100			68.96	0.686	310.8	32.59	0.09	31.81	23.83	13.73	19.58	10.3	0.57	295.1	9.717	8.732	0.176	0.016	13.7829	0.452	1.427	0.259	1.929	0.88	0.414	1.453	0.263	1.695	0.364	0.965	0.149	0.835	0.127	0.39	0.016	0.267	0.043
EU2	Mushy	51.5653	0.861036	19.3949	10.1775	0.261736	4.61507	9.84556	2.95559	0.257319	0.0659328	100			28.31	0.829	181.7	1.977	0.282	21.85	5.389	32.09	63.26	17.15	4.429	320.5	37.27	50.03	1.854	0.17	71.2156	3.319	10.05	1.693	11.46	3.915	1.393	5.277	0.926	5.884	1.275	3.63	0.608	3.792	0.607	1.631	0.095	1.125	0.306
EU62		41.9909	1.56139	20.0078	13.7802	0.174614	7.31222	13.3319	1.67135	0.132614	0.0370418	100			61.06	1.584	598.7	14.81	0.193	35.74	23.48	21.86	47.24	16.86	0.687	262.5	18.25	21.25	0.824	0.016	31.9182	1.378	4.418	0.783	5.516	2.032	0.868	2.894	0.498	3.106	0.654	1.766	0.277	1.599	0.247	0.791	0.05	0.398	0.096
EU98		44.2965	1.28673	18.537	14.7657	0.199031	6.94006	12.8949	1.03804	0.0327621	0.00922262	100			50	1.319	645.2	10.35	0.216	40.66	11.67	34.8	79.86	19.07	0.494	215.5	12.14	7.949	0.203	0.095	14.3832	0.854	2.084	0.365	2.535	1.033	0.526	1.609	0.3	1.98	0.436	1.209	0.202	1.225	0.2	0.312	0.016	0.268	0.034
EU89		43.6116	0.796811	27.7722	5.25597	0.0525462	5.27884	15.6779	1.40461	0.133293	0.0161712	100			43.92	0.695	248.8	2.592	0.062	20.9	11.76	18.31	14.89	12.74	0.791	403.8	9.114	9.169	0.253	0.022	19.5737	0.573	1.68	0.278	1.997	0.839	0.418	1.352	0.243	1.577	0.336	0.894	0.138	0.785	0.118	0.357	0.025	0.381	0.06
EU52		43.5426	1.29653	21.2317	10.205	0.102907	7.54591	14.1287	1.75243	0.171605	0.0226269	100			59.86	1.308	505.8	3.215	0.116	34.99	14.13	70.39	27.84	13.64	1.296	320.5	14.87	15.6	0.422	0.044	26.5776	0.911	2.671	0.46	3.29	1.375	0.608	2.169	0.391	2.51	0.536	1.442	0.23	1.301	0.199	0.601	0.029	0.513	0.098
EU22		43.9287	1.14047	22.793	11.4417	0.182514	5.26736	13.579	1.54815	0.0985951	0.0205591	100			25.45	1.173	311.8	1.27	0.206	22.4	2.173	26.5	44.16	15.87	1.194	330.5	17.31	17.56	0.663	0.045	26.0649	1.139	3.532	0.619	4.491	1.754	0.854	2.582	0.461	2.923	0.629	1.714	0.28	1.668	0.26	0.645	0.061	0.476	0.079
EU24		41.8318	1.54246	20.4313	13.254	0.114308	7.3693	13.2898	1.97032	0.173092	0.0237184	100			55.56	1.594	726.6	2.793	0.128	41.38	17.02	101.9	35.93	15.14	1.194	305.2	15.97	15.92	0.449	0.034	27.4531	0.914	2.75	0.479	3.53	1.477	0.654	2.361	0.429	2.716	0.589	1.595	0.25	1.429	0.22	0.631	0.03	0.539	0.094
EU93		42.2521	0.388498	21.3369	8.90837	0.109211	13.3667	12.8693	0.709745	0.0510245	0.00817125	100			26.84	0.33	112.5	38.21	0.123	51.74	86.65	8.998	26.26	8.708	0.241	243.2	4.674	3.933	0.092	0.006	8.45106	0.242	0.753	0.134	1.011	0.444	0.244	0.72	0.129	0.83	0.175	0.468	0.072	0.41	0.062	0.174	0.01	0.135	0.017
EU7	Mushy	57.9752	0.703975	18.0407	7.58351	0.172727	3.39483	7.92038	3.51928	0.5751	0.114299	100			18.61	0.601	138	11.28	0.185	16.53	7.287	29.93	45.4	15.41	10.81	292.6	23.56	77.86	2.005	0.394	133.951	4.925	12.21	1.681	9.497	2.679	0.967	3.313	0.571	3.574	0.782	2.222	0.388	2.461	0.416	2.135	0.136	1.936	0.709
[truncated: 1 more columns]

## Sheet: MI & Interstitial 
														IonProbe analyses normalised to probe SiO2																	PROBE DATA	VOLATILE FREE
	SAMPLE					Sc	Ti	Rb	Sr	Y	Zr	Nb	Cs	Ba	La	Ce	Sm	SiO2	MgO	CaO	TiO2	H2O (SIMS values)	Li ppm	B ppm	F ppm	Cl ppm	Ce ppm	EPMA Cl (wt. %)	Sm ppm	CO2	Comment	DataSet/Point	SiO2	TiO2	Al2O3	FeO	MnO	MgO	CaO	Na2O	K2O	Cr2O3	P2O5	NiO	Cl	H2O by difference	Total
EU49	44-EU49-3-1.DAT	MI	amph	ol-hb-gabbro	44-EU49-3-1	23.7561	6413.9	6.76095	290.949	25.7859	57.072	1.58826	0.150363	101.106	4.55525	10.9811	2.21527	53.8441	4.43797	9.33117	1.07005	0.103693	1.54742	5.95396	88.6133	715.008	10.7348	0.06145	2.21546		EU49_3_1	47 / 1 .	53.8441	0.804797	19.4906	9.13425	0.201199	3.3074	9.48808	3.14981	0.396452	0.0168492	0.0941573	0.0109024	0.06145	0	100.895
EU49	49-EU49(1)-1-1.DAT	MI	cpx	ol-hb-gabbro	49-EU49(1)-1-1	13.0395	4325.03	24.756	197.791	31.1218	161.641	4.34166	0.730467	227.098	8.57933	21.2952	3.33973	67.6266	1.17981	3.79006	0.72156	1.75105	14.7662	16.2972	275.152	731.815	20.8205	0.1805	3.34002	1350.22	EU49(1)_1_1	50 / 1 .	67.6266	0.724028	14.9511	4.66156	0.168331	1.15094	3.51164	5.59753	1.23511	-0.0121685	0.210921	-0.0091264	0.1805	1.343	99.958
EU49	51-EU49-2-2.DAT	MI	cpx	ol-hb-gabbro	51-EU49-2-2	11.6741	6762.95	7.63865	377.003	21.1221	58.9436	1.43478	0.240906	106.608	4.73372	11.4219	2.05249	54.5922	2.65351	7.98595	1.12829	0.357429	2.97731	3.62656	180.022	383.29	11.1655	0.10759	2.04898	65.2995	EU49_2_2	52 / 1 .	54.5922	1.19354	20.4169	10.0561	0.190041	2.95117	7.41564	2.43434	0.584201	-0.00301653	0.101557	-0.0412259	0.10759	0.46	99.912
EU49	50-EU49-2-1.DAT	MI	cpx	ol-hb-gabbro	50-EU49-2-1	12.5859	6862.83	6.98575	367.1	21.6996	59.4255	1.47739	0.236787	108.351	4.48935	10.8339	2.09542	54.9795	2.73014	8.01707	1.14495	0.362836	3.44431	3.84087	200.829	430.333	10.5906	0.0767299	2.0956	3736.93	EU49_2_1	53 / 1 .	54.9795	1.12006	20.9423	8.69639	0.242148	2.88883	8.51303	1.95213	0.466358	0.000996492	0.127551	-0.00597895	0.0767299	0	100.352
EU49	48-EU49-1-1.DAT	MI	olivine	ol-hb-gabbro	48-EU49-1-1	25.2024	6396.19	5.56735	336.792	23.0838	52.7337	1.21969	0.247154	88.1196	3.98365	10.2247	1.86338	52.0348	2.4072	11.2498	1.0671	0.540299	2.51346	3.67968	226.838	508.453	9.99472	0.0945227	1.86354	40.5735	EU49_1_1	44 / 1 .	52.0348	1.04981	20.1374	8.94647	0.18804	2.84574	11.1426	2.86082	0.490714	0.00402224	0.16994	0.0362002	0.0945227	0.553	100
EU84	75-EU84-1.DAT	MI	olivine	ol-hb-gabbro (no cpx)	75-EU84-1	19.2152	6188.97	3.96393	357.266	21.4498	47.2756	1.31491	0.163163	66.0015	3.39954	9.19904	1.59626	50.0388	3.15475	11.3692	1.03253	0.908497	4.07633	3.6406	248.463	617.352	8.99148	0.076555	1.5964	0	EU84_1	66 / 1 .	50.0388	0.976077	20.4452	9.66709	0.222614	3.45303	11.5084	3.0763	0.387812	0.010073	0.0795769	0.0574163	0.076555	0.725	100
EU84	77-EU84-3.DAT	MI	olivine	ol-hb-gabbro (no cpx)	77-EU84-3	19.1219	6044.3	4.91282	366.459	22.1577	46.6889	1.09887	0.259843	64.7121	3.601	9.15014	1.80451	50.6342	3.49523	11.809	1.00839	0.662455	4.08226	3.59706	247.781	618.076	8.94361	0.0752155	1.80467	242.674	EU84_3	68 / 1 .	50.6342	0.946292	19.8071	9.90405	0.117905	3.81058	11.51	2.65389	0.417751	-0.0081314	0.095544	0.0355749	0.0752155	1.6	99.984
EU84	78-EU84-4.DAT	MI	olivine	ol-hb-gabbro (no cpx)	78-EU84-4	20.1272	6283.89	3.30583	369.012	22.188	49.0364	1.16347	0.0793518	67.8211	3.7857	9.51258	1.66956	49.071	3.47243	12.0199	1.04836	0.799653	3.99776	3.43219	260.346	760.479	9.29795	0.0886218	1.66971	256.326	EU84_4	69 / 1 .	49.071	0.982989	20.4564	10.4268	0.204747	3.74962	12.0271	2.59142	0.335133	0.00305592	0.0723235	-0.00814913	0.0886218	1.814	99.984
EU63	107-EU63-2.DAT	MI	plag	hb-gabbro	107-EU63-2	2.31569	1746.03	13.2423	333.634	9.29105	68.958	0.989516	0.822322	165.498	4.64942	9.80329	1.80441	68.3596	0.707863	10.1015	0.291296	1.29524	6.17559	8.67141	69.6069	424.781	9.58284	0.136796	1.80456	978.887	EU63_2	18 / 1 .	68.3596	0.399242	15.7072	4.01269	0.136796	1.20381	4.40585	4.53657	0.918054	0.00810644	0.190501	-0.0162129	0.136796	1.281	99.968
EU63	108-EU63-3.DAT	MI	Plag	hb-gabbro	108-EU63-3	13.2127	6460.71	12.064	262.045	38.3579	66.2605	2.30726	0.586099	140.38	6.25266	17.3146	3.44707	65.7207	1.35192	5.08931	1.07786	9.13522	1.75849	10.673	253.899	1736.3	16.926	0.401123	3.44736	29.1274	EU63_3	20 / 1 .	65.7207	0.992591	17.3063	5.28665	0.19142	1.40877	5.19739	2.57127	0.81515	0.00860317	0.120444	-0.0204325	0.401123	6.974	99.963
EU63	105-EU63-1.DAT	MI	Plag	hb-gabbro	105-EU63-1	11.8747	4315.1	4.42035	313.246	26.2264	50.849	0.918601	0.397004	60.2799	2.34825	6.97483	2.18736	62.652	5.95486	10.409	0.719904	2.40415	3.41699	5.18964	92.7549	428.252	6.81756	0.265886	2.18755	809.467	EU63_1	21 / 1 .	62.652	0.836101	15.367	8.41974	0.344905	3.31023	5.09669	3.04221	0.511484	0.0224242	0.150562	-0.0192207	0.265886	6.316	99.965
EU63	106-EU63-4.DAT	MI	plag	hb-gabbro	106-EU63-4	4.02186	2410.6	18.7508	237.094	13.0461	98.8508	1.62384	0.819132	191.419	5.72682	13.0164	1.47508	69.1053	0.94814	5.37519	0.402169	3.77752	6.15942	12.4789	79.9525	486.138	12.7243	0.13935	1.4752	83.9351	EU63_4	19 / 1 .	69.1053	0.430346	14.8356	4.37723	0.213123	1.31153	4.44895	4.04115	0.906799	0.0102463	0.176237	0.00204926	0.13935	2.404	100
EU28	36-EU28-2-1.DAT	MI	plag	hb-gabbro	36-EU28-2-1	19.6011	6347.58	14.8637	200.374	23.9709	97.8579	3.14819	0.624413	117.943	4.84785	12.3845	2.00989	59.1194	3.32868	7.11671	1.05899	7.99587	11.463	10.5624	312.668	555.634	12.1079	0.127559	2.05019	59.0645	EU28_2_1	20 / 1 .	59.1194	1.04577	16.4783	9.21947	0.167147	3.66074	7.10374	2.25098	0.629	-0.0153951	0.240823	-0.025292	0.127559	8.987	99.925
EU23	47-EU23-1-1.DAT	MI	oxide	hb-gabbro	47-EU23-1-1	15.0954	5027.55	6.54165	334.44	24.8663	62.9641	1.59555	0.207907	95.0587	4.54243	11.1299	2.3302	57.0376	3.17681	8.47056	0.838763	0.472244	2.42163	4.58993	282.889	477.76	10.8803	0.107282	2.3304		EU23_1_1	42 / 1 .	57.0376	0.79753	18.8462	7.34173	0.205455	3.54334	8.58459	2.76504	0.580942	0.00809676	0.10627	0.074895	0.107282	1.195	100
EU28	37-EU28-1-1.DAT	MI	amph	hb-gabbro	37-EU28-1-1	8.52546	3970.37	4.39799	256.494	26.6941	63.5309	2.03435	0.20378	62.9444	3.16463	9.78124	1.72512	53.9148	2.54606	8.96174	0.662391	1.62864	5.54787	4.11758	98.9862	527.552	9.56024	0.111218	1.69095	217.278	EU28_1_1	18 / 1 .	53.9148	0.635382	18.9873	10.2938	0.194631	2.74131	9.31653	3.27989	0.375874	-0.00514896	0.111218	0.0411917	0.111218	2.882	99.989
EU28	38-EU28-1-2.DAT	MI	amph	hb-gabbro	38-EU28-1-2	8.6568	3907.72	4.7467	260.183	26.545	64.4261	1.95451	0.073998	65.1691	3.40771	9.83928	1.83867	54.0833	2.49725	8.95737	0.651939	1.61702	5.62515	4.03699	99.7535	549.555	9.61785	0.117973	1.84072	840.448	EU28_1_2	19 / 1 .	54.0833	0.689529	19.197	10.1334	0.263404	2.78151	9.00252	3.23204	0.384428	-0.0213571	0.1017	0.0345781	0.117973	1.63	99.958
EU65	17-EU65-1-1.DAT	MI	opx	hb-gabbronorite	17-EU65-1-1	10.7423	3195.97	33.4693	80.9063	40.4376	163.463	4.81826	1.31153	485.497	10.9436	28.9546	5.80711	70.8795	2.87548	2.75402	0.533195	2.9197	15.4087	17.0088	360.962	1164.41	28.3096	0.377302	5.80761	606.304	EU65_1_1	8 / 1 .	70.8795	0.54488	15.4182	3.19502	0.0762631	0.583011	2.68125	4.42627	1.60554	-0.00702423	0.192665	0.0270935	0.377302	0.33	99.985
EU65	18-EU65-2-1.DAT	MI	opx	hb-gabbronorite	18-EU65-2-1	5.00594	4290.78	40.2194	65.8195	39.8515	187.92	5.23484	1.32388	367.708	12.3885	30.2917	5.68432	71.8521	0.413961	1.83569	0.715846	2.02593	14.5282	18.0821	328.89	1007.55	29.6204	0.354835	5.68481	39.6558	EU65_1_2	9 / 1 .	71.8521	0.427415	14.1359	3.23182	0.092741	0.501003	2.32861	5.22071	1.56954	0.0100805	0.252014	0.0231853	0.354835	0.799	100
EU95	07-EU95-1-2.DAT	MI	cpx	gabbronorite	07-EU95-1-2	12.1763	3856.18	28.1987	167.143	44.8078	159.159	2.49501	0.73739	236.647	6.94758	19.0115	3.75753	70.1694	0.682183	2.92434	0.64334	5.11485	1.12326	17.3364	165.746	773.511	18.5885	0.286039	3.75785	144.824	EU95_1_2	1 / 1 .	73.035	0.574167	16.4587	0.619056	0.0334061	0.104394	3.08902	2.23299	3.45857	-0.00208788	0.115877	-0.00626364	0.286039	4.194	99.985
EU95	10-EU95-6-1.DAT	MI	cpx	gabbronorite	10-EU95-6-1	15.6754	3988.4	22.8313	178.083	50.2711	202.369	5.34623	0.498747	302.373	12.8256	31.9213	5.10547	69.0786	0.531542	4.19327	0.665398	4.63149	9.65143	23.4452	264.831	1488.69	31.2093	0.373494	5.1059	177.969	EU95_6_1	11 / 1 .	69.0786	0.645222	15.9931	4.1504	0.153175	0.64837	4.04444	3.48	1.1656	0.0178354	0.225565	0.022032	0.373494	4.684	100
EU95	11-EU95-6-2.DAT	MI	cpx	gabbronorite	11-EU95-6-2	19.1855	4485.04	124.511	145.14	55.5029	198.466	3.88974	0.960707	480.62	11.0659	27.4321	5.8941	70.19	0.494945	2.83034	0.748255	6.04615	2.15421	21.5011	194.237	1445.08	26.8196	0.4043	5.8946	746.398	EU95_6_2	12 / 1 .	70.1879	0.73538	14.8848	4.17352	0.135828	0.585757	2.6635	2.90332	3.16648	0.0116727	0.19313	-0.0456296	0.4043	5.677	99.914
EU95	12-EU95-3-1.DAT	MI	cpx	gabbronorite	12-EU95-3-1	19.2014	4296.53	48.6561	154.037	50.5278	211.016	4.45396	1.05477	600.891	10.6124	25.2782	5.34044	71.4982	0.69517	2.38054	0.716806	3.85175	15.2491	21.8618	343.524	1649.9	24.7152	0.394463	5.34089	1018.3	EU95_3_1	13 / 1 .	71.4982	0.670692	15.157	2.97783	0.081613	0.294016	2.69846	4.58498	1.4659	0.00313896	0.131836	0.0408065	0.394463	4.427	100
EU95	13-EU95-4-1.DAT	MI	cpx	gabbronorite	13-EU95-4-1	18.0212	4178.04	47.8182	167.156	48.8673	195.169	3.85987	0.910122	343.175	10.9425	26.2334	4.79973	72.0563	0.230843	2.69711	0.697037	4.91133	0.723913	23.6633	131.993	1079.68	25.6463	0.35183	4.80014	237.793	EU95_4_1	14 / 1 .	72.0563	0.699545	15.3458	2.41652	0.0606958	0.172829	2.73028	2.53174	3.49155	-0.00411497	0.18003	-0.0329198	0.35183	2.722	99.928
EU95	14-EU95-4-2.DAT	MI	cpx	gabbronorite	14-EU95-4-2	20.6853	4048.91	23.8775	178.548	55.3826	173.45	3.93606	0.83007	298.654	12.941	31.9814	4.95127	72.6219	0.337675	3.03793	0.675493	4.51451	15.3247	19.2552	245.332	1097.97	31.2686	0.321452	4.95169	29.8504	EU95_4_2	15 / 1 .	72.6219	0.693328	15.9676	0.883468	0.0598784	0.0850903	2.90042	5.14218	1.11038	-0.014707	0.226907	0.0010505	0.321452	4.779	99.972
EU95	06-EU95-1-1.DAT	MI	cpx	gabbronorite	06-EU95-1-1	17.113	4986.05	23.4706	170.752	51.8722	165.477	3.84317	0.515874	252.256	12.374	31.3896	4.90275	70.1471	0.462848	3.99413	0.831841	4.89362	1.81174	17.9668	201.072	977.727	30.6895	0.295315	4.90317	29.4901	EU95_1_1	3 / 1 .	70.1471	0.760722	16.2945	2.86549	0.121048	0.0699155	3.37577	2.47209	3.44882	-0.00208703	0.159658	-0.0073046	0.295315	4.152	99.982
EU95	16-EU95-5-1.DAT	MI	cpx	gabbronorite	16-EU95-5-1	20.0717	4496.97	30.3814	161.217	54.7795	167.789	3.75358	0.79398	394.47	11.9584	30.4432	5.62169	70.2163	0.53432	3.02257	0.750245	4.24044	9.42678	18.9565	229.387	1045.22	29.764	0.366738	5.62217	60.1859	EU95_5_1	4 / 1 .	70.2163	0.728281	15.6149	4.41748	0.0945415	0.814512	2.93079	2.97858	1.54695	0.00623351	0.260768	0.024934	0.366738	3.746	100
EU95	08-EU95-2-1.DAT	MI	opx	gabbronorite	08-EU95-2-1	19.216	4178.6	32.7741	157.832	56.3884	203.772	4.90654	0.864362	327.15	11.2789	27.924	5.33865	70.3789	0.832583	3.11327	0.697131	4.18553	11.8716	20.8885	227.464	1420.95	27.3021	0.411317	5.33911	193.573	EU95_2_1	6 / 1 .	70.3789	0.662272	14.8772	4.09338	0.160362	0.647694	3.24159	2.59494	2.75426	0	0.172857	0.00520654	0.411317	3.967	100
EU95	09-EU95-2-2.DAT	MI	opx	gabbronorite	09-EU95-2-2	17.3226	4068.15	37.5804	166.209	47.1895	203.888	4.55312	0.825351	456.084	9.60781	24.2354	4.94427	72.8026	0.342151	2.76987	0.678704	4.4077	15.1943	23.3784	254.239	1229.03	23.6958	0.401547	4.94469	104.264	EU95_2_2	7 / 1 .	72.8026	0.553712	15.5304	1.51214	0.067629	0.199717	2.81823	4.43075	1.53011	0.00317011	0.136315	0.0158505	0.401547	5.366	100
EU2	89-EU2-1.DAT	MI	opx	gabbronorite	89-EU2-1	5.67232	5683.58	18.9536	182.953	32.7273	134.577	3.62585	0.608161	211.127	7.73707	20.6387	3.9797	73.1465	0.734944	3.0652	0.948212	0.527679	16.098	10.9082	114.738	340.975	20.1782	0.149378	3.98004	39.6585	EU2_5_rep	1 / 1 .	73.1465	0.563979	13.9237	2.49268	0.0731648	0.809894	3.05768	4.6043	1.07207	-0.0223559	0.150394	-0.0213397	0.149378	1.506	99.914
EU2	92-EU2-5.DAT	MI	opx	gabbronorite	92-EU2-5	5.55076	3461.87	23.301	176.253	35.808	144.214	3.3311	0.982142	262.53	9.69474	24.619	3.97989	73.1465	0.734459	3.20253	0.577556	1.76201	34.4958	12.8487	141.735	473.364	24.0681	0.149378	3.98023		EU2_5_rep	1 / 1 .	73.1465	0.563979	13.9237	2.49268	0.0731648	0.809894	3.05768	4.6043	1.07207	-0.0223559	0.150394	-0.0213397	0.149378	1.506	99.914
EU2	88-EU2-2.DAT	MI	opx	gabbronorite	88-EU2-2	4.82209	3668.66	48.94	108.086	44.9544	165.215	4.85147	1.25732	686.05	15.3079	35.8036	8.4384	70.6469	0.411404	0.943822	0.612056	0.602685	46.4172	14.7726	385.809	605.764	35.0037	0.249775	8.43912	6.58299	EU2_2	39 / 1 .	70.6469	0.579438	14.6578	3.24404	0.0252809	0.408539	0.752359	6.28887	3.0064	-0.0232584	0.198202	-0.0333707	0.249775	1	99.889
EU2	90-EU2-3.DAT	MI	opx	gabbronorite	90-EU2-3	6.91286	4476.42	28.4126	144.97	35.1662	184.87	4.56774	0.997205	378.915	10.2229	26.928	5.13173	70.9028	0.575122	1.33489	0.746817	0.58504	36.4537	14.3639	222.997	558.305	26.325	0.246756	5.13217	19.1627	EU2_3	40 / 1 .	70.9028	0.704303	14.5956	2.81421	0.109891	0.518487	1.14886	6.68139	2.20482	0.000999011	0.105895	-0.0339664	0.246756	0	100.099
EU2	91-EU2-4.DAT	MI	opx	gabbronorite	91-EU2-4	8.37255	3484.88	36.0269	102.444	39.7352	180.92	4.36315	0.747334	306.769	9.83325	25.2653	4.92482	77.0069	0.563647	1.95523	0.581395	1.43069	23.3808	15.8954	409.513	578.495	24.6971	0.254576	4.92524		EU2_4	41 / 1 .	77.0069	0.562644	11.4431	2.11289	0.0465568	0.552738	1.79194	3.82657	2.25454	0.0188208	0.12085	0.00495285	0.254576	0	100.952
EU22	54-EU22-1-1.DAT	MI	plag	hb gabbronorite	54-EU22-1-1	91.3268	19538.7	-0.163172	145.557	86.1216	95.8972	2.25962	0.0809303	32.201	1.501	9.75739	5.59836	69.4645	21.6089	20.1718	3.25971	1.22507	4.98265	1.25161	1469.87	764.507	9.53716	0.257249	5.59218		EU22_1_2	61 / 1 .	69.4645	0.428054	15.3099	3.07761	0.165597	0.759248	3.56607	5.7782	1.12169	-0.0156224	0.0906099	-0.00208299	0.257249	3.95	99.966
EU14	33-EU14-3-1.DAT	Interstitial	int	hb-gabbro	33-EU14-3-1	14.2198	5639.33	4.41597	285.07	39.8222	59.0711	1.81235	0.10337	44.2239	4.00358	13.246	2.98758	55.3303	3.56864	7.8411	0.940829	0.0550511	3.65837	3.13443	952.514	358.742	12.9492	0.0852361	3.03916	8.73308	EU14_3	17 / 1 .	55.3303	0.975703	18.3027	10.9975	0.442225	3.64309	8.44339	1.41291	0.0411139	0.0130361	0.321892	-0.009025	0.0852361	0.259	99.982
EU14	35-EU14-2-1.DAT	Interstitial	int	hb-gabbro	35-EU14-2-1	14.8532	5670.25	2.50578	319.304	41.0314	58.7568	1.98757	0.0645716	57.3977	4.11151	13.435	3.236	55.7979	3.76105	8.70098	0.945988	0.00809041	0.108805	3.66312	2938.04	342.938	13.1333	0.0889806	3.21998	0	EU14_2_1	21 / 1 .	55.7979	0.986875	18.6121	9.71	0.320532	3.86762	8.711	1.56626	0.0485349	-0.00101114	0.275031	0.0151671	0.0889806	1.1	99.998
EU66	32-EU66-2-1.DAT	Interstitial	int	hb-gabbro	32-EU66-2-1	25.9703	6845.37	3.77935	342.902	23.391	46.8046	1.02346	0.0643262	67.4545	3.48217	9.11473	1.64812	51.5082	4.34861	10.9887	1.14204	0.268247	5.99531	4.3309	238.099	547.139	8.90986	0.105377	1.60693	48.7054	EU66_2_1	23 / 1 .	51.5082	1.08012	19.4006	9.9156	0.158066	4.11579	10.4141	2.85735	0.408337	-0.00303973	0.0780197	-0.0395165	0.105377	1.223	99.916
EU66	30-EU66-1-1.DAT	Interstitial	int	hb-gabbro	30-EU66-1-1	22.0846	6449.14	5.08866	333.761	22.0866	49.5219	1.08641	0.165835	69.6856	3.3302	9.26889	1.64795	51.5028	4.28523	10.3553	1.07593	1.06452	4.76981	4.00639	214.719	528.967	9.06068	0.102835	1.65451	36.3781	EU66_1_1	24 / 1 .	51.5028	1.06195	18.9501	10.0391	0.124216	4.53083	10.1491	3.00155	0.447992	0.0234178	0.0702533	-0.00203633	0.102835	1.779	99.995
EU66	31-EU66-1-2.DAT	Interstitial	int	hb-gabbro	31-EU66-1-2	19.6734	5866.19	5.25304	337.454	21.5768	49.5627	1.22901	0.120596	70.2888	3.58123	9.20176	1.67611	52.383	3.68799	10.0649	0.978676	1.99594	4.24069	3.97706	192.586	554.928	8.99521	0.103116	1.66978	37.7512	EU66_1_2	25 / 1 .	52.383	1.06416	19.3013	9.43822	0.244385	3.74518	10.1528	3.01924	0.460929	-0.00515581	0.0793995	0.0134051	0.103116	3.012	99.99
EU14	34-EU14-1-1.DAT	Interstitial	int	hb-gabbro	34-EU14-1-1	13.5705	5225.84	4.66436	249.753	36.6202	56.0545	1.96942	0.0393334	62.3148	3.54426	12.567	3.19461	55.0843	3.36641	6.50736	0.871845	0.11745	5.46378	10.0416	472.901	291.82	12.2855	0.0837162	3.15439	19.6164	EU14_1_1	27 / 1 .	55.0843	0.910912	18.8322	9.39316	0.349814	3.61076	6.44017	4.46686	0.560101	-0.00398649	0.293007	-0.0199324	0.0837162	0	100.339
EU70	83-EU70-1.DAT	Interstitial	int	hb-gabbro	83-EU70-1	18.316	8583.58	6.85486	270.435	25.2262	59.5564	2.365	0.419782	103.811	4.76755	13.6525	2.00729	50.8821	3.98888	8.71905	1.43203	0.202012	1.45267	7.23382	227.118	857.501	13.345	0.0170301	2.00746		EU70_1	34 / 1 .	50.8821	0.896587	19.0527	9.54289	0.221392	6.06674	10.714	2.42429	0.116206	0	0.0681206	-0.00100177	0.0170301	0.174	99.997
EU30	110-EU30-2.DAT	Interstitial	int	hb-gabbro	110-EU30-2	11.6703	5874.83	17.5669	199.85	53.0932	147.246	3.97055	0.465131	230.647	11.3133	29.4885	5.00822	61.5012	1.87509	5.58928	0.980119	0.393345	9.51739	12.1862	484.286	1020.63	28.8282	0.204229	5.00865		EU30_2	43 / 1 .	61.5012	1.03926	15.1784	8.84525	0.261575	1.88032	5.3824	4.02121	1.43061	0.0150908	0.235417	0.00603634	0.204229	0.602	100
EU30	111-EU30-3.DAT	Interstitial	int	hb-gabbro	111-EU30-3	13.9755	7918.13	20.741	217.357	51.4898	146.399	4.7439	0.689102	239.337	10.6879	29.1817	4.99255	62.0966	2.05348	5.74816	1.32101	0.34276	8.97282	14.9157	617.42	1192.32	28.5273	0.195269	4.99298		EU30_3	44 / 1 .	62.0966	1.2461	15.6819	7.45949	0.132864	1.78259	4.64821	4.69149	1.86613	-0.0070458	0.195269	0.00905888	0.195269	0.637	99.987
EU30	112-EU30-4.DAT	Interstitial	int	hb-gabbro	112-EU30-4	11.5553	5250.25	17.2953	211.738	50.5058	145.51	3.41464	0.733202	215.445	10.9144	27.8369	4.7221	61.1798	1.68294	5.55476	0.875917	0.501446	8.64462	11.9547	447.905	948.479	27.2108	0.217893	4.7225		EU30_4	45 / 1 .	61.1798	1.02018	14.9192	9.1475	0.289186	1.88573	5.44432	4.42615	1.23406	-0.0130535	0.220906	0.0281153	0.217893	0.384	99.974
EU12	52-EU12-1-1.DAT	Interstitial	int	hb-gabbro	52-EU12-1-1	21.1796	9067.93	10.3381	220.806	31.6686	78.5033	2.05647	0.32654	117.451	5.71681	14.9601	2.3567	54.8117	3.81958	7.21578	1.51283	0.00688193	0.427424	8.44218	663.437	746.898	14.625	0.163364	2.35365		EU12_1_1	57 / 1 .	54.8117	1.46019	16.1801	14.2873	0.339838	3.93889	7.6287	0.11496	0.908587	0.0242021	0.13412	0.00705894	0.163364	0.835	100
EU12	53-EU12-1-2.DAT	Interstitial	int	hb-gabbro	53-EU12-1-2	24.8243	7375.83	5.19565	299.631	25.3145	61.0206	1.51298	0.268192	81.6208	4.02135	9.6777	1.63051	54.7199	5.4492	8.53946	1.23054	0.00876301	0.84987	5.77719	342.405	460.698	9.46026	0.192067	1.62993		EU12_1_2	58 / 1 .	54.7199	1.60056	16.2861	15.3573	0.281495	3.13507	6.83211	0.72762	0.720506	0	0.153451	-0.00609738	0.192067	1.586	99.989
EU88	56-EU88-1-1.DAT	Interstitial	int	hb-gabbro	56-EU88-1-1	33.0468	5760.53	0.454183	336.427	20.7503	38.9869	0.344487	0.021652	31.123	1.38493	4.90025	1.2332	49.3323	5.56695	12.264	0.961049	0.0216594	5.09228	1.31258	66.8208	64.6809	4.79007	0.0288376	1.23172		EU88_1_1	60 / 1 .	49.3323	0.934737	18.6331	9.9291	0.25755	6.72514	11.359	2.59439	0.140211	0.0188936	0.0517089	-0.00596641	0.0288376	0	100.563
EU84	76-EU84-2.DAT	Interstitial	int	hb-ol-gabbro (no cpx)	76-EU84-2	19.3122	5939.06	5.06905	350.634	20.7946	45.5719	1.02454	0.308784	65.9103	3.28789	8.71265	1.61888	50.8046	3.61533	11.2649	0.990834	0.627546	3.95197	3.67475	268.937	599.541	8.51604	0.0697463	1.61902	0	EU84_2	65 / 1 .	50.8046	0.94208	20.3012	9.31467	0.194077	3.94218	11.125	2.80501	0.438694	0.00202163	0.0535732	0.00909734	0.0697463	1.07	100
EU22	57-EU22-3-1.DAT	Interstitial	int	hb-gabbronorite	57-EU22-3-1	6.59013	3480.4	17.8936	213.561	29.3373	123.727	3.24682	0.607872	185.033	6.08525	15.5526	3.251	65.2867	0.666972	4.47989	0.580647	0.168253	4.20921	9.40274	141.776	225.656	15.2057	0.0911714	3.25556		EU22_3_1	59 / 1 .	65.2867	0.470885	18.7152	2.91748	0.0561055	0.676271	5.92714	5.05851	0.712339	-0.00701318	0.123232	-0.0300565	0.0911714	0.114	99.926

## Sheet: Olivine
OLIVINE		c=core, r=rim, u=unzoned, inc=inclusion
Sample	Type	Position	notes	SiO2	TiO2	Al2O3	Cr2O3	FeO	MnO	MgO	NiO	CaO	TOTAL		Mg #
EU12	gabbronorite	u	olivine	38.433	-0.002	0.045	0.014	23.433	0.389	38.71	0.055	0.111	101.188		74.6528
EU12	gabbronorite	u	olivine	38.304	0.009	0.023	0.008	23.514	0.393	38.335	0.047	0.124	100.757		74.4025
EU12	gabbronorite	u	olivine	38.092	-0.005	0.007	0.004	23.74	0.401	38.417	0.022	0.14	100.818		74.2608
EU18	gabbronorite	c	olivine1_c	38.792	0.007	0.033	0.011	20.868	0.327	40.806	0.016	0.149	101.009		77.7099
EU18	gabbronorite	c	olivine2_c	38.718	-0.01	0.006	-0.001	20.306	0.311	41.179	0.034	0.124	100.667		78.3341
EU18	gabbronorite	c	olivine3_c	38.445	-0.001	0.028	-0.013	20.558	0.308	40.829	0.033	0.147	100.334		77.9778
EU18	gabbronorite	c	olivine4_c	38.366	0.015	0.034	0.006	22.122	0.426	39.414	0.042	0.169	100.594		76.0565
EU18	gabbronorite	m	olivine1_m	38.444	0.025	0.036	0.007	22.809	0.398	39.215	0.036	0.15	101.12		75.4013
EU18	gabbronorite	m	olivine4_m	38.681	-0.001	0.01	0.007	21.514	0.475	39.933	0.062	0.103	100.784		76.7942
EU18	gabbronorite	r	olivine1_r	37.883	0.023	0.02	0.005	25.64	0.478	36.569	0.055	0.121	100.794		71.774
EU18	gabbronorite	r	olivine2_r	38.397	0.014	0.024	-0.011	22.249	0.423	39.481	0.029	0.131	100.737		75.9831
EU18	gabbronorite	r	olivine3_r	38.481	0.021	0.011	0.008	23.862	0.468	38.221	0.034	0.111	101.217		74.0646
EU18	gabbronorite	r	olivine4_r	37.431	0.005	0.03	0.002	27.549	0.582	35.192	0.063	0.102	100.956		69.489
EU60	gabbronorite	inc	olivine_inc	38.114	0.011	0.022	-0.013	23.874	0.406	38.672	-0.004	0.148	101.23		74.2797
EU60	gabbronorite	inc	olivineinc	37.753	0.009	0.03	-0.002	23.591	0.383	39.118	0.009	0.147	101.038		74.724
EU60	gabbronorite	inc	olivineinc	37.969	0.006	0.014	0.007	23.553	0.392	38.628	-0.026	0.166	100.709		74.5158
EU68	gabbronorite	c	olivine1_c	38.527	0.016	0.019	0.01	20.081	0.313	41.608	0.043	0.121	100.738		78.6968
EU68	gabbronorite	c	olivine1_c	38.619	0.01	0.026	-0.004	19.647	0.307	42.072	0.092	0.119	100.888		79.2438
EU68	gabbronorite	c	olivine2_c	38.574	0.012	0.005	0.004	19.405	0.297	42.329	0.057	0.153	100.836		79.5462
EU68	gabbronorite	c	olivine3_c	38.845	0.005	0.025	-0.014	18.944	0.297	42.572	0.047	0.093	100.814		80.0263
EU68	gabbronorite	c	olivineinc_c	39.393	0.001	0.011	-0.017	18.682	0.285	42.664	0.058	0.146	101.223		80.2822
EU68	gabbronorite	c	olivine_c	39.042	0.005	0.016	-0.013	18.133	0.277	42.898	0.075	0.101	100.534		80.8349
EU68	gabbronorite	c	olivine4_c	38.913	0.014	0.011	0.003	18.611	0.275	42.921	0.045	0.137	100.93		80.4371
EU68	gabbronorite	c	olivine5_c	39.066	0.003	0.034	-0.012	18.096	0.256	42.967	0.063	0.145	100.618		80.8914
EU68	gabbronorite	c	olivine6_c	38.821	0.02	0.013	-0.011	18.572	0.263	42.922	0.059	0.146	100.805		80.4704
EU68	gabbronorite	r	olivine1_r	38.372	0.003	0.05	0.019	21.127	0.327	40.606	0.061	0.102	100.667		77.4097
EU68	gabbronorite	r	olivine1_r	38.358	0.006	0.007	0.012	19.491	0.299	42.18	0.078	0.094	100.525		79.4166
EU68	gabbronorite	r	olivine2_r	38.651	0.004	0.033	0.016	20.225	0.309	41.475	0.059	0.136	100.908		78.5229
EU68	gabbronorite	r	olivine3_r	37.97	-0.002	0.022	0.002	22.707	0.379	39.759	0.059	0.117	101.013		75.7384
EU68	gabbronorite	r	olivineinc_r	38.461	0.012	0.017	-0.018	21.092	0.402	40.788	0.086	0.103	100.943		77.5167
EU68	gabbronorite	r	olivine_r	38.673	0.001	0.034	0.015	23.501	0.484	38.599	0.072	0.088	101.467		74.5435
EU68	gabbronorite	r	olivine4_r	38.82	0.02	0.021	-0.009	18.587	0.284	43.12	0.083	0.13	101.056		80.53
EU68	gabbronorite	r	olivine4_r	37.897	-0.01	0.017	-0.027	23.074	0.462	39.191	0.079	0.133	100.816		75.175
EU68	gabbronorite	r	olivine5_r	38.628	0.002	0.001	-0.004	18.132	0.275	43.469	0.086	0.13	100.719		81.0398
EU68	gabbronorite	r	olivine6_r	38.598	-0.001	0.004	0.003	19.476	0.309	42.423	0.075	0.117	101.004		79.5229
EU1	hb-ol gabbro	c	olivine1_c	38.43	0.02	0.03	0.002	24.891	0.454	37.286	0.01	0.141	101.264		72.7572
EU1	hb-ol gabbro	c	olivine2_c	38.223	0.018	0.005	-0.008	24.978	0.474	37.388	-0.015	0.136	101.199		72.7422
EU1	hb-ol gabbro	c	olivine3_c	38.146	0.007	0.02	-0.001	25.186	0.468	37.14	0.024	0.131	101.121		72.4448
EU1	hb-ol gabbro	c	olivine4_c	38.786	0.011	0.018	-0.005	24.232	0.412	37.989	0.019	0.145	101.607		73.6499
EU1	hb-ol gabbro	c	olivine5_c	38.136	0.012	0.013	0.005	24.695	0.424	37.881	0.021	0.13	101.317		73.2252
EU1	hb-ol gabbro	c	olivineinc_c	37.855	0.018	0.028	-0.006	24.875	0.479	36.81	0.014	0.174	100.247		72.5146
EU1	hb-ol gabbro	c	olivineinc_c	38.146	0.011	0.015	0.011	25.056	0.485	37.089	0.03	0.155	100.998		72.5206
EU1	hb-ol gabbro	c	olivineinc_c	38.115	0.005	0.031	-0.001	25.245	0.465	37.451	0.021	0.126	101.458		72.5644
EU1	hb-ol gabbro	c	olivineinc_c	38.301	0.012	0.042	0.006	24.95	0.457	37.456	0.039	0.127	101.39		72.8005
EU1	hb-ol gabbro	m	olivine1_m	37.934	0.024	0.01	0.006	24.862	0.436	37.383	-0.021	0.14	100.774		72.8318
EU1	hb-ol gabbro	r	olivine2_r	38.05	0.006	0.007	0.024	24.789	0.453	37.157	0.011	0.188	100.685		72.7699
EU1	hb-ol gabbro	r	olivine3_r	38.009	0.004	0.005	0.008	25.05	0.473	37.287	0.028	0.136	101		72.6314
EU1	hb-ol gabbro	r	olivine4_r	38.372	0.006	0.015	-0.003	25.01	0.452	37.366	-0.001	0.137	101.354		72.7052
EU1	hb-ol gabbro	r	olivine5_r	37.951	0.021	0.031	-0.008	24.496	0.436	37.543	0.019	0.128	100.617		73.2081
EU1	hb-ol gabbro	r	olivineinc_r	37.959	0	0.033	0.012	25.25	0.489	37.099	0.005	0.169	101.016		72.3721
EU1	hb-ol gabbro	r	olivineinc_r	38.261	0.008	0.009	0.012	24.967	0.439	36.983	0.031	0.137	100.847		72.5345
EU1	hb-ol gabbro	r	olivineinc_r	37.744	0.007	0.017	-0.002	24.793	0.447	37.067	0.035	0.145	100.253		72.7187
EU16	hb-ol gabbro	c	olivine10_c	38.509	0.008	0.03	0.013	22.027	0.308	39.433	0	0.156	100.484		76.1435
EU16	hb-ol gabbro	c	olivine2_c	38.51	0.019	0.03	-0.011	22.264	0.342	39.06	0.008	0.155	100.377		75.7745
EU16	hb-ol gabbro	c	olivine3_c	38.931	0.003	0.015	-0.002	22.369	0.33	40.038	0.018	0.154	101.856		76.1402
EU16	hb-ol gabbro	c	olivine4_c	38.904	0	0.023	-0.001	22.603	0.338	39.203	-0.006	0.151	101.215		75.5636
EU16	hb-ol gabbro	c	olivine5_c	38.277	0.013	0.02	0.005	22.693	0.313	39.062	0.011	0.161	100.555		75.4234
EU16	hb-ol gabbro	c	olivine6_c	39.005	0.017	-0.007	0.004	21.447	0.313	40.383	0.054	0.166	101.382		77.0485
EU16	hb-ol gabbro	c	olivine7_c	38.775	0.01	0.015	-0.001	22.391	0.32	39.381	0.055	0.159	101.105		75.8203
EU16	hb-ol gabbro	c	olivine8_c	38.504	-0.009	0.022	0.011	22.222	0.294	40.095	0.009	0.153	101.301		76.2855
EU16	hb-ol gabbro	c	olivine9_c	38.682	0.016	-0.012	0.006	22.216	0.305	39.772	0.006	0.153	101.144		76.1438
EU16	hb-ol gabbro	c	olivine1_c	38.487	0.01	0.004	0.014	22.639	0.325	39.004	0.056	0.151	100.69		75.44
EU16	hb-ol gabbro	r	olivine1_r	38.43	0.006	0.057	-0.003	23.043	0.322	39.038	0	0.175	101.068		75.1271
EU16	hb-ol gabbro	r	olivine10_r	38.431	0.007	0.029	0.012	22.243	0.314	38.985	0.041	0.167	100.229		75.7566
EU16	hb-ol gabbro	r	olivine2_r	38.849	0.014	0.019	-0.001	23.051	0.357	38.966	0.024	0.159	101.438		75.0861
EU16	hb-ol gabbro	r	olivine4_r	38.613	0.003	0.022	0.01	22.75	0.319	38.856	0.041	0.167	100.781		75.2786
EU16	hb-ol gabbro	r	olivine6_r	38.676	0.013	0.01	-0.006	22.795	0.326	38.997	0.017	0.16	100.988		75.3092
EU16	hb-ol gabbro	r	olivine7_r	38.215	0.019	0.022	-0.02	23.546	0.353	37.814	0.017	0.179	100.145		74.115
EU16	hb-ol gabbro	r	olivine8_r	38.648	0.005	0.018	0.009	21.941	0.322	40.133	0.028	0.16	101.264		76.532
EU16	hb-ol gabbro	r	olivine9_r	38.662	0.009	0.024	-0.006	22.056	0.317	39.314	0.017	0.166	100.559		76.0646
EU26	hb-ol gabbro	c	olivine1_c	38.725	0.003	0.026	0.025	21.357	0.311	40.043	0.023	0.147	100.66		76.9733
EU26	hb-ol gabbro	c	olivine2_c	38.77	0.015	0.035	0.004	20.771	0.287	40.418	0.032	0.156	100.488		77.625
EU26	hb-ol gabbro	c	olivine3_c	38.922	0.025	0.033	-0.013	20.907	0.305	40.518	0.026	0.149	100.872		77.5545
EU26	hb-ol gabbro	c	olivine4_c	38.693	0.015	-0.002	0.002	21.841	0.312	39.797	-0.003	0.156	100.811		76.463
EU26	hb-ol gabbro	c	olivine5_c	38.958	0.013	0.003	-0.008	20.963	0.305	40.291	-0.002	0.161	100.684		77.4098
EU26	hb-ol gabbro	m	olivine2_m	39.073	0.021	0.016	0.014	20.819	0.32	40.365	0.044	0.155	100.827		77.5621
EU26	hb-ol gabbro	m	olivine3_m	38.902	-0.003	0.004	-0.008	21.038	0.297	40.337	0.017	0.161	100.745		77.3673
EU26	hb-ol gabbro	r	olivine1_r	38.67	0.02	-0.004	-0.001	22.234	0.34	39.238	0.027	0.164	100.688		75.8826
EU26	hb-ol gabbro	r	olivine2_r	38.699	0.009	0.019	-0.008	21.154	0.319	40.441	0.051	0.162	100.846		77.3161
EU26	hb-ol gabbro	r	olivine3_r	38.295	0.02	0.02	-0.009	22.131	0.318	39.416	0.018	0.156	100.365		76.05
EU26	hb-ol gabbro	r	olivine4_r	38.588	-0.008	0.023	-0.015	21.045	0.321	40.167	0.019	0.165	100.305		77.2874
EU26	hb-ol gabbro	r	olivine5_r	38.602	-0.008	0.049	-0.002	22.372	0.36	39.371	0.025	0.172	100.941		75.8312
EU49_1	hb-ol gabbro	c	EU49_c	37.703	0.002	0.07	0.021	23.012	0.363	39.231	0.024	0.155	100.581		75.2442
EU49_1	hb-ol gabbro	c	EU49_c	38.029	0.002	0.052	0.019	21.39	0.308	40.889	0.007	0.181	100.877		77.3147
EU49_1	hb-ol gabbro	r	EU49_r	38.32	0.012	0.02	-0.008	22.586	0.362	39.486	0.007	0.14	100.925		75.71
EU49_1	hb-ol gabbro	r	EU49_r	37.97	0.015	0.064	-0.011	22.324	0.37	39.117	0.041	0.156	100.046		75.7519
EU49_3	hb-ol gabbro	c	EU49_3_c	37.445	-0.005	0.432	0.013	22.88	0.351	38.914	0.013	0.147	100.19		75.2002
EU49_3	hb-ol gabbro	c	EU49_3_c	37.826	0.023	-0.01	-0.008	22.176	0.337	40.022	0.034	0.128	100.528		76.2901
EU49_3	hb-ol gabbro	r	EU49_3_r	37.729	0.005	0.047	0.013	22.827	0.362	39.6	-0.011	0.136	100.708		75.5675
EU49_3	hb-ol gabbro	r	EU49_3_r	37.679	0.032	0.04	-0.014	22.419	0.332	39.898	-0.014	0.169	100.541		76.0359
EU59	hb-ol gabbro	c	olivine1_c	37.858	0.006	0.027	0.021	21.279	0.32	40.701	0.018	0.171	100.401		77.3251
EU59	hb-ol gabbro	c	olivine2_c	38.63	-0.005	0.045	0.017	21.242	0.32	40.823	0.013	0.14	101.225		77.408
EU59	hb-ol gabbro	c	olivine3_c	38.128	0.015	0.011	0.011	21.067	0.316	40.9	0.022	0.155	100.625		77.5851
EU59	hb-ol gabbro	c	olivine4_c	38.051	0.014	0.037	-0.01	21.586	0.321	40.985	0.052	0.168	101.204		77.1956
EU59	hb-ol gabbro	c	olivine5_c	38.856	0.004	0.014	0.013	21.453	0.318	40.603	0.073	0.138	101.472		77.1395
EU59	hb-ol gabbro	r	olivine1_r	38.526	0.007	0.026	-0.009	22.299	0.367	39.959	0.02	0.143	101.338		76.1613
EU59	hb-ol gabbro	r	olivine2_r	37.973	0.02	0.054	-0.018	21.798	0.343	40.32	0.011	0.151	100.652		76.7323
EU59	hb-ol gabbro	r	olivine3_r	38.236	0.004	0.041	0.004	22.004	0.321	40.275	-0.01	0.181	101.056		76.5439
EU59	hb-ol gabbro	r	olivine4_r	38.457	-0.003	0.031	0.007	21.938	0.356	40.154	0.018	0.16	101.118		76.5438
EU59	hb-ol gabbro	r	olivine5_r	38.345	0	0.02	0.003	22.374	0.349	40.267	0.041	0.133	101.532		76.2396
EU77	hb-ol gabbro	c	olivine1_c	37.649	0.007	0.011	-0.006	19.366	0.278	42.226	0.088	0.112	99.731		79.5393
EU77	hb-ol gabbro	c	olivine2_c	38.127	0.005	0.005	0.001	20.537	0.3	41.576	0.079	0.097	100.727		78.3049
EU77	hb-ol gabbro	c	olivine3_c	38.068	0.012	0.024	0.01	20.359	0.316	41.268	0.076	0.101	100.234		78.3265
EU77	hb-ol gabbro	c	olivine4_c	38.554	0.001	0.001	-0.015	19.706	0.285	41.927	0.08	0.119	100.658		79.1375
EU77	hb-ol gabbro	c	olivine5_c	38.653	-0.007	0.025	0.029	19.824	0.299	41.774	0.051	0.13	100.778		78.9782
EU77	hb-ol gabbro	c	olivine6_c	38.565	-0.008	0	0.008	20.719	0.318	41.42	0.074	0.124	101.22		78.0904
EU77	hb-ol gabbro	inc	ol_inc	38.603	-0.005	0.001	-0.001	19.284	0.307	42.026	0.091	0.111	100.417		79.5311
EU77	hb-ol gabbro	inc	olivineinc	38.013	-0.001	0.052	0.002	21.089	0.319	40.759	0.056	0.101	100.39		77.5068
EU77	hb-ol gabbro	inc	olivineinc	37.736	0.005	0.015	0.013	21.233	0.333	40.786	0.065	0.103	100.289		77.3996
EU77	hb-ol gabbro	inc	inc3	38.303	0.006	0.042	0.009	19.303	0.31	42.174	0.106	0.109	100.362		79.5723
EU77	hb-ol gabbro	r	olivine1_r	38.474	0.007	-0.008	0.01	22.033	0.335	40.152	0.034	0.129	101.166		76.4653
EU77	hb-ol gabbro	r	olivine2_r	37.994	-0.004	0.059	-0.006	22.174	0.335	40.152	0.023	0.149	100.876		76.3503
EU77	hb-ol gabbro	r	olivine3_r	38.119	0	0.016	0.003	21.437	0.318	41.135	0.013	0.14	101.181		77.3813
EU77	hb-ol gabbro	r	olivine4_r	38	0.012	0.012	0.002	21.604	0.333	40.69	0.056	0.123	100.832		77.0535
EU77	hb-ol gabbro	r	olivine5_r	37.995	0.001	-0.012	-0.029	21.95	0.341	40.301	0.052	0.136	100.735		76.5996
EU77	hb-ol gabbro	r	olivine6_r	38.421	0.005	0.052	0.009	19.728	0.287	41.841	0.068	0.112	100.523		79.0852
EU80	hb-ol gabbro	c	olivine_c	38.172	0.017	0.019	0.015	21.621	0.33	40.524	0.046	0.154	100.898		76.9672
EU80	hb-ol gabbro	c	olivine2_c	37.906	0.008	0.013	0.008	21.02	0.319	41.194	0.007	0.167	100.642		77.7481
EU80	hb-ol gabbro	c	olivine3_c	38.021	-0.004	-0.04	-0.006	21.281	0.344	40.84	0.036	0.178	100.65		77.3832
EU80	hb-ol gabbro	c	olivine4_c	37.884	-0.002	0.003	0.005	21.466	0.307	40.362	0.03	0.147	100.202		77.0237
EU80	hb-ol gabbro	c	olivine5_c	38.282	0.016	0.037	0.011	20.336	0.305	41.793	0.005	0.176	100.961		78.5593
EU80	hb-ol gabbro	c	olivine6_c	38.42	0.009	0.034	0.016	21.597	0.326	40.615	0.018	0.131	101.166		77.0266
EU80	hb-ol gabbro	c	olivine7_c	38.106	-0.002	0.032	-0.028	20.572	0.31	41.098	0.022	0.177	100.287		78.0787
EU80	hb-ol gabbro	c	olivine8_c	37.898	-0.005	0.044	-0.009	20.334	0.305	41.113	0.039	0.149	99.868		78.2834
EU80	hb-ol gabbro	c	olivine9_c	38.213	0.006	-0.003	0.006	21.29	0.329	40.867	0.035	0.179	100.922		77.3874
EU80	hb-ol gabbro	r	olivine_r	37.615	0.004	0.01	0.001	21.636	0.328	40.246	0.002	0.149	99.991		76.8326
EU80	hb-ol gabbro	r	olivine2_r	38.716	0.014	0.03	-0.015	20.991	0.324	40.884	0.027	0.157	101.128		77.6411
EU80	hb-ol gabbro	r	olivine3_r	38.126	0.013	0.027	-0.014	21.48	0.335	40.567	0.018	0.159	100.711		77.1017
EU80	hb-ol gabbro	r	olivine4_r	37.839	0.013	0.041	0.006	22.589	0.346	40.382	-0.016	0.155	101.355		76.1178
EU80	hb-ol gabbro	r	olivine5_r	37.774	0.017	0.034	0.008	22.086	0.34	40.178	0.019	0.153	100.609		76.4337
EU80	hb-ol gabbro	r	olivine6_r	38.337	0.001	0.043	-0.006	22.309	0.346	39.848	-0.017	0.164	101.025		76.1026
EU80	hb-ol gabbro	r	olivine7_r	37.775	0.019	0.029	0.005	21.214	0.316	41.177	0.021	0.172	100.728		77.5816
EU80	hb-ol gabbro	r	olivine8_r	38.308	0.014	-0.002	-0.022	20.793	0.328	41.194	0.034	0.154	100.801		77.9354
EU80	hb-ol gabbro	r	olivine9_r	38.702	0.007	0.042	-0.02	21.244	0.327	40.534	0.012	0.149	100.997		77.2819
EU82	hb-ol gabbro	c	olivine1_c	37.594	0	0.034	0.022	23.543	0.402	39.56	0.033	0.153	101.341		74.9739
EU82	hb-ol gabbro	c	olivine2_c	38	0.005	0.051	0.008	23.721	0.393	38.501	0.005	0.165	100.849		74.3178
EU82	hb-ol gabbro	c	olivine3_c	38.194	0.014	0.005	-0.011	23.346	0.4	39.36	0.033	0.102	101.443		75.0364
EU82	hb-ol gabbro	c	olivine4_c	38.256	0.001	0.003	0.016	24.227	0.398	38.681	0.049	0.133	101.764		74.0027
EU82	hb-ol gabbro	c	olivine6_c	37.838	0.004	0.038	-0.044	24.158	0.428	38.814	0.014	0.12	101.37		74.1234
EU82	hb-ol gabbro	c	olivine7_c	37.897	0.011	0.005	0	24.062	0.414	38.715	0.044	0.112	101.26		74.1508
EU82	hb-ol gabbro	r	olivine2_r	38.598	0.012	0.061	0.004	23.982	0.406	38.18	0.035	0.13	101.408		73.9474
EU82	hb-ol gabbro	r	olivine3_r	38.462	0.016	0.001	-0.015	23.429	0.403	39.189	0.022	0.121	101.628		74.8881
EU82	hb-ol gabbro	r	olivine4_r	38.054	-0.007	0.007	-0.037	24.125	0.402	38.893	0.046	0.124	101.607		74.1886
EU82	hb-ol gabbro	r	olivine6_r	38.613	0.009	0.04	0	22.792	0.368	39.706	0.038	0.124	101.69		75.6451
EU82	hb-ol gabbro	r	olivine7_r	37.451	0.007	0.025	0.004	23.882	0.403	38.664	0.027	0.122	100.585		74.2693
EU82	hb-ol gabbro	u	olivine5	38.173	0.001	0.004	0.009	23.838	0.377	38.497	0.032	0.117	101.048		74.2218
EU82	hb-ol gabbro	u	olivine5	38.086	0.006	0.035	-0.012	24.196	0.413	38.88	0.022	0.123	101.749		74.1259
EU84	hb-ol gabbro	c	ol3_c	38.653	0.007	0.005	-0.006	18.448	0.335	41.793	0.069	0.166	99.47		80.1549
EU84	hb-ol gabbro	c	olivine1_c	38.673	0.008	0.017	0.004	19.159	0.27	41.406	0.052	0.154	99.743		79.3947
EU84	hb-ol gabbro	c	olivine2_c	38.882	0.011	0.037	0.007	21.036	0.332	40.24	0.044	0.176	100.765		77.3268
EU84	hb-ol gabbro	c	ol_c	39.906	0.008	0.022	0.002	20.322	0.298	40.903	0.037	0.146	101.644		78.2063
EU84	hb-ol gabbro	r	amph3_r	38.925	0.01	0.031	0.002	18.512	0.282	41.865	0.004	0.176	99.807		80.1271
EU84	hb-ol gabbro	r	olivine1_r	38.843	0.009	0.029	-0.004	18.95	0.245	41.32	0.022	0.156	99.57		79.5397
EU84	hb-ol gabbro	r	olivine2_r	39.498	0.019	0.016	0.008	21.075	0.312	39.923	0.024	0.171	101.046		77.1552
EU93	hb-ol gabbro	c	olivine1_c	38.114	0.022	0.013	-0.001	23.257	0.383	39.192	-0.002	0.145	101.123		75.0278
EU93	hb-ol gabbro	c	olivine4_c	38.136	0.007	0.048	0.003	21.206	0.317	40.835	0.079	0.141	100.772		77.4428
EU93	hb-ol gabbro	c	olivine5_c	37.582	0.009	0.01	0.009	22.875	0.353	39.347	0.023	0.149	100.357		75.4101
EU93	hb-ol gabbro	c	olivine6_c	37.789	0.016	0.012	-0.018	22.02	0.354	40.013	0.047	0.173	100.406		76.4135
EU93	hb-ol gabbro	c	olivine7_c	38.047	0.004	0.02	-0.011	21.021	0.331	40.894	0.031	0.139	100.476		77.6206
EU93	hb-ol gabbro	c	olivine8_c	37.614	0.008	0.004	0.004	20.691	0.308	41.352	0.028	0.123	100.132		78.0854
EU93	hb-ol gabbro	c	olivine9_c	38.275	0.022	-0.016	-0.004	20.119	0.301	41.3	0.023	0.134	100.154		78.5402
EU93	hb-ol gabbro	c	olivine10_c	38.13	-0.001	0.011	-0.021	22.567	0.361	39.414	0.044	0.152	100.657		75.6919
EU93	hb-ol gabbro	m	olivine1_m	38.015	-0.009	-0.013	-0.012	21.611	0.33	40.25	0.03	0.155	100.357		76.8549
EU93	hb-ol gabbro	r	olivine1_r	38.375	0.012	0.059	0.001	22.227	0.351	39.776	0.022	0.15	100.973		76.1366
EU93	hb-ol gabbro	r	olivine4_r	38.616	0.016	0.018	-0.024	20.83	0.321	40.667	0.038	0.128	100.61		77.6824
EU93	hb-ol gabbro	r	olivine5_r	37.844	0.008	0.038	-0.004	23.073	0.378	39.315	0.028	0.122	100.802		75.2348
EU93	hb-ol gabbro	r	olivine6_r	38.029	0.006	0.069	-0.012	22.871	0.403	39.207	0.032	0.147	100.752		75.3472
EU93	hb-ol gabbro	r	olivine7_r	38.051	0.002	0.016	0.019	21.209	0.328	40.756	0.04	0.119	100.54		77.4065
EU93	hb-ol gabbro	r	olivine8_r	37.993	0.008	0.03	-0.001	20.535	0.31	41.368	0.038	0.123	100.404		78.2212
EU93	hb-ol gabbro	r	olivine9_r	38.309	0.015	0.044	0.026	19.872	0.29	41.475	0.054	0.135	100.22		78.8183
EU93	hb-ol gabbro	r	olivine10_r	38.013	-0.01	0.031	0.008	22.846	0.392	39.064	0.02	0.112	100.476		75.2996
EU93	hb-ol gabbro	u	olivine2	37.626	0.005	0.021	0.011	22.984	0.369	39.248	0.045	0.094	100.403		75.275
EU93	hb-ol gabbro	u	olivine3	38.371	0.009	0.03	0.002	20.915	0.328	40.82	0.035	0.132	100.642		77.6769

## Sheet: Plagioclase
PLAGIOCLASE			c=core, r=rim, m=mid zone, inc=inclusion, ml=microlite
	Sample	Position	Notes	SiO2	TiO2	Al2O3	Fe2O3	MnO	MgO	CaO	Na2O	K2O	Total		An%	Ab%	Or%
gabbronorite	EU2	c	plag2_c	48.257	0.006	32.234	0.491	-0.011	0.043	15.811	2.566	0.024	99.421		77.1907	22.6698	0.139509
gabbronorite	EU2	c	plag3_c	44.749	0.006	34.601	0.4	-0.003	0.056	18.671	0.989	0.011	99.48		91.1946	8.74146	0.0639707
gabbronorite	EU2	c	plag5_c	50.209	0.007	30.339	0.457	0.007	0.039	14.137	3.408	0.049	98.652		69.4266	30.2869	0.286518
gabbronorite	EU2	c	px5_c	48.364	0.015	30.528	1.038	0.022	0.043	14.476	2.931	0.044	97.461		72.9918	26.7441	0.264159
gabbronorite	EU2	m	oxide2	56.046	0.002	27.274	0.227	0.025	0.012	9.838	5.861	0.076	99.361		47.9093	51.6501	0.44067
gabbronorite	EU2	m	oxide3	51.46	0.018	30.688	0.422	0.008	0.02	13.811	3.893	0.058	100.378		66.0027	33.6672	0.330029
gabbronorite	EU2	m	plag1	51.311	0.012	29.84	0.473	0.001	0.051	13.256	3.916	0.055	98.915		64.9551	34.724	0.320886
gabbronorite	EU2	m	plag3_m	56.062	0.031	27.219	0.566	0.008	0.056	9.867	5.916	0.127	99.852		47.6117	51.6587	0.729658
gabbronorite	EU2	m	plag5_m	55.223	0.032	26.584	0.623	0.041	0.055	9.491	6.176	0.133	98.358		45.5738	53.6658	0.7604
gabbronorite	EU2	r	plag2_r	51.224	0.136	28.996	1.175	0.001	0.257	14.093	2.814	0.332	99.028		71.9745	26.0067	2.01883
gabbronorite	EU2	r	plag3_r	49.619	0.015	30.678	0.528	0.002	0.044	14.198	3.275	0.061	98.42		70.2971	29.3433	0.359606
gabbronorite	EU2	r	plag5_r	51.245	0.029	27.001	0.614	0.01	0.051	11.136	4.487	0.101	94.674		57.4732	41.9062	0.620646
gabbronorite	EU65_1	c	EU65_1_plag_c	47.436	0.041	32.342	0.592	0.009	0.059	16.161	2.388	0.023	99.051		78.7967	21.0698	0.133523
gabbronorite	EU65_1	r	EU65_1_plag_r	55.844	0.054	25.496	0.569	0.016	0.082	8.732	6.452	0.139	97.384		42.4437	56.7519	0.804454
gabbronorite	EU65_2	c	EU65_2_plag_c	44.505	0.017	34.173	0.513	0.001	0.027	18.265	1.156	0.005	98.662		89.6976	10.2732	0.029236
gabbronorite	EU65_2	c	EU65_2_plag_c	43.31	0.015	35.379	0.328	0.009	0.065	19.502	0.576	0.007	99.191		94.8879	5.07155	0.0405524
gabbronorite	EU65_2	r	EU65_2_plag_r	45.87	0.027	33.651	0.63	0.01	0.073	17.316	1.672	0.009	99.258		85.0809	14.8664	0.0526519
gabbronorite	EU65_2	r	EU65_2_plag_r	44.741	0.025	34.189	0.58	0.006	0.105	18.398	1.226	0.021	99.291		89.1307	10.7481	0.121133
gabbronorite	EU95_1	c	EU95_1_plag_c	49.599	0.016	31.366	0.482	0.011	0.042	14.717	3.159	0.033	99.425		71.8854	27.9227	0.191921
gabbronorite	EU95_1	c	EU95_1_plag_c	49.674	0.012	31.338	0.485	0.01	0.06	14.816	3.116	0.035	99.546		72.2857	27.5109	0.203318
gabbronorite	EU95_1	r	EU95_1_plag_r	48.326	0.018	32.34	0.511	-0.001	0.053	15.91	2.73	0.033	99.92		76.1625	23.6494	0.188093
gabbronorite	EU95_1	r	EU95_1_plag_r	48.769	-0.001	31.726	0.58	0.008	0.042	15.468	2.853	0.029	99.474		74.8499	24.983	0.167087
gabbronorite	EU95_2	c	EU95_2_plag_c	48.323	0.015	32.11	0.479	0.01	0.046	15.743	2.719	0.032	99.477		76.0478	23.7681	0.18405
gabbronorite	EU95_2	r	EU95_2_plag_r	48.232	0.017	32.243	0.564	0.002	0.068	15.733	2.697	0.037	99.593		76.1609	23.6259	0.21326
gabbronorite	EU95_4	c	EU95_4_plag_c	49.545	0.016	31.079	0.465	-0.007	0.074	14.514	3.262	0.026	98.974		70.9803	28.8683	0.151395
gabbronorite	EU95_4	c	EU95_4_plag_c	48.966	0.012	31.246	0.501	0	0.078	14.841	3.262	0.038	98.944		71.388	28.3944	0.217637
gabbronorite	EU95_4	r	EU95_4_plag_r	48.835	0.017	31.56	0.595	0.014	0.062	15.175	2.948	0.033	99.239		73.8477	25.9611	0.19121
gabbronorite	EU95_4	r	EU95_4_plag_r	48.436	0.005	31.808	0.524	0.012	0.051	15.403	2.776	0.04	99.055		75.2316	24.5358	0.232617
gabbronorite	EU95_6	c	EU95_6_plag_c	48.231	0.007	31.565	0.613	0.006	0.047	15.332	2.861	0.025	98.687		74.6479	25.2071	0.144926
gabbronorite	EU95_6	r	EU95_6_plag_r	49.123	0.02	31.225	0.683	0.014	0.064	14.803	3.097	0.024	99.053		72.4361	27.4241	0.139831
ol-gabbronorite	EU18	c	plag1_c	44.529	0.012	35.161	0.443	0.001	0.048	19.371	0.673	-0.002	100.248		94.0957	5.91588	0
ol-gabbronorite	EU18	c	plag2_c	44.588	0.005	34.858	0.552	-0.003	0.053	19.086	0.896	0.02	100.07		92.064	7.82113	0.114866
ol-gabbronorite	EU18	c	plag3_c	44.792	0.005	34.842	0.459	-0.006	0.048	18.805	0.991	0.014	99.955		91.22	8.69915	0.0808596
ol-gabbronorite	EU18	c	plag4_c	43.978	0.003	35.251	0.39	0.01	0.038	19.495	0.632	0.006	99.802		94.4259	5.53951	0.0346024
ol-gabbronorite	EU18	c	plag5_c	44.314	0.021	35.138	0.435	-0.013	0.038	19.332	0.71	0.008	99.997		93.7248	6.22906	0.0461801
ol-gabbronorite	EU18	c	plag6_c	44.935	0.011	34.908	0.515	0.007	0.026	19.104	0.926	0.007	100.44		91.899	8.06091	0.0400933
ol-gabbronorite	EU18	c	plaginc_c	44.518	0.008	34.807	0.551	-0.002	0.045	19.086	0.826	0.001	99.857		92.7318	7.2624	0.00578497
ol-gabbronorite	EU18	r	plag1_r	43.869	0.013	35.142	0.46	0.004	0.023	19.306	0.699	-0.001	99.515		93.8564	6.14943	0
ol-gabbronorite	EU18	r	plag2_r	49.371	0.051	32.041	0.586	-0.013	0.034	15.578	2.901	0.047	100.61		74.5942	25.1378	0.267965
ol-gabbronorite	EU18	r	plag3_r	44.483	0.009	35.254	0.606	0.004	0.018	19.342	0.678	0.03	100.434		93.8721	5.95458	0.173358
ol-gabbronorite	EU18	r	plag4_r	44.219	0.02	35.151	0.529	-0.011	0.044	19.295	0.677	0.001	99.936		94.0243	5.96994	0.00580206
ol-gabbronorite	EU18	r	plag5_r	55.095	0.023	27.706	0.585	-0.006	0.026	10.901	5.156	0.179	99.674		53.3199	45.6376	1.04247
ol-gabbronorite	EU18	r	plag6_r	55.081	0.035	27.785	0.747	-0.006	0.038	10.891	5.246	0.176	100.004		52.8848	46.0976	1.01757
ol-gabbronorite	EU18	r	plaginc_r	45.557	0.016	34.306	0.575	0.007	0.035	18.439	1.327	0.025	100.299		88.3512	11.5062	0.142627
ol-gabbronorite	EU68	c	plag1_c	43.083	0.008	34.942	0.389	-0.003	0.041	19.535	0.675	-0.001	98.669		94.1205	5.8852	0
ol-gabbronorite	EU68	c	plag2_c	44.247	0.006	34.855	0.386	0.002	0.085	19.028	1.054	0	99.663		90.8894	9.1106	0
ol-gabbronorite	EU68	c	plag3_c	43.838	0.003	34.815	0.464	-0.013	0.065	19.038	0.763	0.004	98.977		93.2161	6.76053	0.0233194
ol-gabbronorite	EU68	c	plag4_c	43.327	0.021	34.15	0.451	0	0.069	19.033	0.88	0.013	97.944		92.2099	7.71507	0.0749896
ol-gabbronorite	EU68	c	plag5_c	43.965	0.009	34.621	0.447	0.002	0.062	19.072	0.912	0.007	99.097		91.9988	7.96099	0.0402042
ol-gabbronorite	EU68	c	plag6_c	43.952	0.014	35.38	0.42	0.001	0.08	19.326	0.812	0.007	99.992		92.8967	7.06319	0.040063
ol-gabbronorite	EU68	c	plag7_c	44.286	0.013	34.892	0.415	0.009	0.077	19.027	0.973	0.005	99.697		91.5036	8.46774	0.0286302
ol-gabbronorite	EU68	c	plaginc_c	44.261	0.01	34.575	0.473	-0.01	0.053	18.882	0.907	0.011	99.162		91.944	7.99225	0.0637757
ol-gabbronorite	EU68	m	plaginc	43.939	0.005	35.04	0.569	0.009	0.06	19.03	0.726	0.009	99.387		93.4929	6.4545	0.0526465
ol-gabbronorite	EU68	m	smallplag	49.086	0.049	31.27	0.847	0.005	0.092	15.149	2.952	0.026	99.476		73.8185	26.0306	0.150849
ol-gabbronorite	EU68	r	plag1_r	44.469	0.016	34.815	0.461	0.001	0.078	18.688	1.051	0.007	99.586		90.7262	9.23334	0.0404627
ol-gabbronorite	EU68	r	plag2_r	44.814	0.014	34.656	0.511	0.004	0.073	18.776	1.14	-0.001	99.987		90.1056	9.90011	0
ol-gabbronorite	EU68	r	plag3_r	48.634	0.021	31.655	0.481	-0.01	0.049	15.393	2.959	0.025	99.207		74.0852	25.7715	0.143263
ol-gabbronorite	EU68	r	plag4_r	43.469	0.004	35.226	0.436	0.014	0.029	19.483	0.529	0.009	99.199		95.2667	4.68088	0.052398
ol-gabbronorite	EU68	r	plag5_r	43.448	0.002	35.083	0.376	0.004	0.039	19.299	0.525	0.011	98.787		95.2466	4.68878	0.064639
ol-gabbronorite	EU68	r	plag6_r	44.254	0.017	34.822	0.449	-0.001	0.061	18.939	0.922	0.022	99.485		91.7869	8.08614	0.12695
ol-gabbronorite	EU68	r	plag7_r	45.864	0.016	34.029	0.598	0.007	0.065	18.003	1.523	0.005	100.11		86.6988	13.2726	0.0286698
ol-gabbronorite	EU68	r	plaginc_r	43.851	0.002	35.276	0.599	-0.005	0.05	19.393	0.684	0.017	99.867		93.9082	5.99378	0.0980155
hb-gabbro	EU12	c	plag_c	43.615	0.017	35.347	0.523	-0.023	0.025	19.45	0.617	0	99.595		94.5985	5.43046	0
hb-gabbro	EU12	c	plag1_c	44.267	0.021	34.586	0.517	0.001	0.05	18.94	0.94	0.008	99.337		91.7166	8.23725	0.0461259
hb-gabbro	EU12	c	plag2_c	44.241	0.002	35.123	0.526	0.014	0.038	19.038	0.766	0.002	99.759		93.2022	6.7861	0.0116579
hb-gabbro	EU12	c	plag3_c	45.102	0.003	34.242	0.604	0.014	0.065	18.442	1.148	0.001	99.643		89.8705	10.1237	0.00580225
hb-gabbro	EU12	c	plag4_c	44.647	0.005	34.487	0.547	0.026	0.065	18.704	1.042	0.002	99.535		90.8314	9.15705	0.0115643
hb-gabbro	EU12	c	plag5_c	45.357	0.011	34.288	0.526	0.001	0.046	18.512	1.283	0.015	100.037		88.7798	11.1346	0.0856523
hb-gabbro	EU12	c	plag6_c	43.29	-0.009	35.299	0.475	0.023	0.034	19.717	0.461	-0.004	99.299		95.963	4.06023	0
hb-gabbro	EU12	c	plag7_c	44.89	0.008	34.066	0.509	-0.01	0.049	18.512	1.168	0.008	99.212		89.711	10.2429	0.0461604
hb-gabbro	EU12	ml	microlite1	50.021	0.068	30.019	1.178	0.031	0.261	14.648	3.185	0.061	99.475		71.5086	28.1369	0.354566
hb-gabbro	EU12	ml	microlite2	50.59	0.049	29.416	1.269	0.004	0.294	14.108	3.463	0.085	99.288		68.9005	30.6052	0.494268
hb-gabbro	EU12	ml	microlite3	51.67	0.076	28.793	1.145	-0.001	0.2	13.076	4.033	0.07	99.062		63.9178	35.6748	0.40741
hb-gabbro	EU12	r	plag_r	44.215	0.01	34.694	0.57	0.001	0.069	18.877	0.897	0.007	99.339		92.0445	7.91487	0.0406397
hb-gabbro	EU12	r	plag1_r	44.21	0.016	35.302	0.676	-0.007	0.039	19.414	0.595	0.006	100.259		94.7123	5.25285	0.0348522
hb-gabbro	EU12	r	plag2_r	45.569	0.015	33.861	0.575	-0.005	0.102	18.012	1.423	0.005	99.569		87.4665	12.5046	0.0289092
hb-gabbro	EU12	r	plag3_r	43.955	0.018	34.646	0.565	0.013	0.045	19.191	0.754	0.007	99.193		93.3243	6.63521	0.0405305
hb-gabbro	EU12	r	plag4_r	43.965	0.002	35.09	0.572	0.017	0.041	19.334	0.586	0.007	99.614		94.7616	5.19751	0.0408504
hb-gabbro	EU12	r	plag5_r	44.569	0.002	35.294	0.52	0.021	0.044	19.273	0.86	0.007	100.598		92.4914	7.46856	0.0399979
hb-gabbro	EU12	r	plag6_r	45.795	0.023	33.719	0.569	-0.017	0.092	17.951	1.46	0.018	99.629		87.0796	12.8164	0.103965
hb-gabbro	EU12	r	plag7_r	48.293	0.03	31.617	0.892	0.006	0.147	15.822	2.512	0.04	99.36		77.5004	22.2663	0.233286
hb-gabbro	EU14	c	EU14_plag_c	44.473	0.001	35.196	0.503	0.003	0.042	18.717	0.84	0.02	99.795		92.3799	7.50252	0.117533
hb-gabbro	EU14	c	plag1_c	45.563	-0.001	34.029	0.55	0.017	0.048	18.176	1.326	0.017	99.728		88.251	11.6507	0.0982783
hb-gabbro	EU14	c	plag2_c	44.543	0.009	34.868	0.509	0.013	0.036	18.951	0.956	0.006	99.893		91.6032	8.36225	0.0345316
hb-gabbro	EU14	c	plag3_c	44.736	-0.007	34.883	0.543	0.011	0.042	18.885	0.92	0.014	100.039		91.824	8.09494	0.0810503
hb-gabbro	EU14	c	plag5_c	45.48	0.005	34.049	0.591	0.037	0.117	18.365	1.26	0.013	99.917		88.889	11.0361	0.0749183
hb-gabbro	EU14	c	plag6_c	45.404	0.008	34.249	0.556	0.01	0.045	18.32	1.191	0.017	99.802		89.3855	10.5157	0.0987592
hb-gabbro	EU14	c	plag7_c	45.731	0.005	34.305	0.493	0.031	0.062	18.309	1.366	0.005	100.321		88.0796	11.8918	0.0286396
hb-gabbro	EU14	c	plag8_c	45.788	0.015	33.641	0.577	-0.009	0.058	17.917	1.462	0.014	99.473		87.0631	12.8559	0.0809998
hb-gabbro	EU14	c	plaginc_c	46.147	0.012	33.697	0.686	0.032	0.057	17.783	1.589	0.006	100.014		86.0511	13.9143	0.0345692
hb-gabbro	EU14	r	EU14_plag_r	41.523	0.028	32.798	0.519	0.007	0.028	18.439	0.833	0.012	94.187		92.3765	7.55189	0.0715802
hb-gabbro	EU14	r	plag1_r	45.017	-0.004	34.995	0.553	0.01	0.046	18.816	0.95	0.007	100.395		91.5911	8.36828	0.0405706
hb-gabbro	EU14	r	plag2_r	44.429	0.014	35.202	0.553	0.021	0.045	19.198	0.735	0.005	100.2		93.4936	6.47739	0.0289923
hb-gabbro	EU14	r	plag3_r	44.926	0.019	35.233	0.521	0.023	0.029	19.077	0.808	-0.004	100.636		92.9026	7.12058	0
hb-gabbro	EU14	r	plag4_r	44.613	0.015	34.493	0.552	0.011	0.049	18.687	0.98	0.011	99.415		91.274	8.66204	0.0639716
hb-gabbro	EU14	r	plag5_r	45.191	0.012	34.802	0.512	0.033	0.049	18.833	1.059	0	100.492		90.7641	9.23586	0
hb-gabbro	EU14	r	plag6_r	44.944	0.013	34.67	0.572	0.022	0.049	18.849	1.007	0.004	100.132		91.1635	8.8135	0.0230345
hb-gabbro	EU14	r	plag7_r	44.483	0.002	34.758	0.457	0.031	0.029	19.044	0.814	0.006	99.624		92.7882	7.17704	0.0348075
hb-gabbro	EU14	r	plag8_r	43.751	0.004	34.975	0.561	0.009	0.046	19.199	0.74	0.012	99.297		93.4149	6.51562	0.0695194
hb-gabbro	EU14	r	plaginc_r	44.966	0.011	34.397	0.811	-0.001	0.045	18.537	1.096	-0.001	99.867		90.34	9.6658	0
hb-gabbro	EU19	c	plag2_c	45.39	0.004	34.446	0.426	0.036	0.048	18.558	1.11	0.001	100.027		90.2281	9.76608	0.00578892
hb-gabbro	EU19	c	plag3_c	45.069	0.019	34.386	0.576	0.027	0.057	18.469	1.256	0.017	99.876		88.9553	10.9472	0.097491
hb-gabbro	EU19	c	plag4_c	44.912	0.018	34.89	0.482	0.015	0.046	19.089	0.966	0.011	100.444		91.5531	8.38405	0.0628159
hb-gabbro	EU19	c	plag5_c	43.782	0.002	34.782	0.474	0.026	0.039	19.248	0.785	0.004	99.142		93.1055	6.87141	0.0230376
hb-gabbro	EU19	c	plag6_c	44.964	0.014	34.816	0.471	0.012	0.045	19.109	0.856	0.009	100.3		92.4536	7.49456	0.051846
hb-gabbro	EU19	c	plag7_c	43.808	-0.004	34.775	0.475	0.021	0.031	19.27	0.697	0	99.08		93.8839	6.1451	0
hb-gabbro	EU19	inc	plaginc	45.061	0.01	34.51	0.596	0.024	0.025	18.797	0.943	0.013	99.979		91.608	8.31655	0.0754354
hb-gabbro	EU19	r	plag1_r	44.233	0.019	34.979	0.567	-0.009	0.042	19.387	0.722	0.019	99.97		93.5839	6.30688	0.109202
hb-gabbro	EU19	r	plag4_r	44.622	0.01	35.083	0.594	0.032	0.057	19.124	0.762	0.012	100.302		93.2095	6.72083	0.0696386
hb-gabbro	EU19	r	plag5_r	44.753	0.018	35.608	0.581	0.041	0.067	19.435	0.572	0.006	101.086		94.9102	5.05488	0.0348873
hb-gabbro	EU19	r	plag6_r	42.713	0.023	33.885	0.566	-0.005	0.054	18.546	0.579	0.012	96.378		94.5836	5.34356	0.0728675
hb-gabbro	EU19	r	plag7_r	44.899	0.01	35.19	0.568	-0.01	0.021	19.081	0.821	0.022	100.613		92.6582	7.2146	0.127202
hb-gabbro	EU23	c	plag1_c	44.459	0.006	35.378	0.514	-0.018	0.036	19.466	0.704	0.012	100.589		93.7928	6.13835	0.0688432
hb-gabbro	EU23	c	plag2_c	44.31	0.004	35.061	0.519	0.007	0.049	19.297	0.67	0.007	99.923		94.0501	5.90923	0.0406214
hb-gabbro	EU23	c	plag3_c	44.901	0.008	34.87	0.545	0.003	0.04	19.127	0.754	0.004	100.261		93.3197	6.65709	0.0232366
hb-gabbro	EU23	c	plag4_c	44.31	0.015	34.977	0.488	0.027	0.034	19.07	0.953	0.007	99.888		91.6699	8.29002	0.0400646
hb-gabbro	EU23	c	plag5_c	43.939	-0.002	34.918	0.53	0.021	0.056	19.121	0.794	-0.002	99.38		93.0215	6.99004	0
hb-gabbro	EU23	c	plag6_c	44.295	0.007	34.562	0.501	0.023	0.057	18.883	0.942	0.019	99.291		91.6193	8.27091	0.109763
hb-gabbro	EU23	c	plag7_c	44.01	0.008	34.472	0.52	0.017	0.05	19.047	0.846	0.012	98.984		92.4961	7.43453	0.0693849
hb-gabbro	EU23	c	plaginc_c	44.625	0.013	34.267	0.779	0.034	0.062	18.573	1.04	0.006	99.399		90.7676	9.19748	0.034913
hb-gabbro	EU23	c	plaginc_c	44.144	0.002	35.03	0.54	0.039	0.032	19.229	0.698	0.01	99.724		93.7816	6.16031	0.0580695
hb-gabbro	EU23	inc	plaginc	44.294	0.001	34.91	0.543	0.013	0.034	19.205	0.823	-0.003	99.833		92.8193	7.19797	0
hb-gabbro	EU23	inc	plaginc	44.125	0.01	35.388	0.586	0.025	0.021	19.401	0.712	-0.001	100.268		93.7778	6.22791	0
hb-gabbro	EU23	r	plag1_r	44.776	0.01	34.84	0.544	0.028	0.029	19.042	0.849	0.002	100.131		92.5234	7.46506	0.0115706
hb-gabbro	EU23	r	plag2_r	44.308	0.004	35.087	0.535	0.005	0.039	19.325	0.676	0.001	99.981		94.0413	5.95295	0.0057941
hb-gabbro	EU23	r	plag3_r	44.102	0.014	34.76	0.541	-0.01	0.039	19.111	0.815	0.02	99.401		92.7284	7.15605	0.115544
hb-gabbro	EU23	r	plag4_r	44.634	0.013	34.865	0.555	0.018	0.034	19.256	0.753	0.018	100.146		93.2942	6.60192	0.103836
hb-gabbro	EU23	r	plag5_r	44.18	0.005	35.037	0.555	0	0.038	19.163	0.677	0.007	99.671		93.9526	6.00649	0.040863
hb-gabbro	EU23	r	plag6_r	44.16	0.013	34.986	0.55	0.014	0.034	19.224	0.744	0.008	99.742		93.4116	6.54209	0.0462844
hb-gabbro	EU23	r	plag7_r	43.766	-0.003	34.718	0.732	0.005	0.1	19.123	0.81	0.013	99.27		92.8109	7.11401	0.0751231
hb-gabbro	EU23	r	plaginc_r	44.164	0.004	35.094	0.581	0.01	0.021	19.219	0.627	0.015	99.746		94.3426	5.56969	0.0876709
hb-gabbro	EU23	r	plaginc_r	44.778	0.026	34.516	0.689	-0.017	0.06	18.859	0.964	0.01	99.909		91.4803	8.46198	0.0577558
hb-gabbro	EU23_1	c	EU23_1_plag_c	43.875	0.006	34.952	0.496	0.014	0.041	19.189	0.768	0.024	99.365		93.1172	6.74412	0.138668
hb-gabbro	EU23_1	c	EU23_1_plag_c	44.036	0.007	35.041	0.53	-0.006	0.052	19.116	0.768	-0.003	99.541		93.2387	6.77871	0
hb-gabbro	EU23_1	r	EU23_1_plag_r	43.727	0.008	34.869	0.718	0	0.033	19.213	0.747	0.002	99.317		93.4159	6.57253	0.0115782
hb-gabbro	EU23_1	r	EU23_1_plag_r	43.634	0.04	34.882	0.942	0.001	0.042	19.046	0.807	0.001	99.395		92.8731	7.12108	0.00580595
hb-gabbro	EU28	c	plag1_c	44.408	0.006	35.415	0.433	0.012	0.006	19.283	0.692	0.003	100.259		93.8856	6.09701	0.0173913
hb-gabbro	EU28	c	plag2_c	44.518	-0.003	36.293	0.412	-7.529	0.036	18.914	0.743	0.01	100.927		93.3082	6.63303	0.0587386
hb-gabbro	EU28	c	plag3_c	43.946	0.012	34.911	0.377	-0.008	0.037	19.174	0.59	0.004	99.052		94.7031	5.27339	0.0235233
hb-gabbro	EU28	c	plag4_c	44.189	0.012	35.051	0.451	0.009	0.053	19.189	0.673	0.006	99.643		93.9991	5.96586	0.0349953
hb-gabbro	EU28	c	plag5_c	44.517	0.012	35.276	0.401	0.017	0.02	19.33	0.659	0.012	100.26		94.1236	5.80682	0.0695721
hb-gabbro	EU28	c	plag6_c	44.436	0.004	35.33	0.361	0.042	0.02	19.408	0.679	0.005	100.285		94.0188	5.95237	0.0288397
hb-gabbro	EU28	c	plag7_c	44.176	0.008	35.364	0.42	0.026	0.034	19.379	0.611	0.012	100.04		94.5365	5.39381	0.0697006
hb-gabbro	EU28	c	plag8_c	43.854	0.016	35.436	0.363	-0.009	0.04	19.383	0.576	0.009	99.685		94.8471	5.10049	0.0524364
hb-gabbro	EU28	inc	plaginc	44.639	0.001	35.113	0.475	-0.024	0.051	19.2	0.706	0.001	100.19		93.7556	6.2386	0.00581411
hb-gabbro	EU28	inc	plaginc	44.287	-0.012	35.156	0.445	0.001	0.051	19.37	0.55	0.007	99.866		95.0739	4.88518	0.0409088
hb-gabbro	EU28	inc	plaginc	44.712	-0.006	35.308	0.497	0.012	0.035	19.266	0.624	-0.004	100.454		94.4855	5.53789	0
hb-gabbro	EU28	inc	plaginc_1	43.784	0	35.154	0.415	-0.026	0.053	19.399	0.528	0.007	99.353		95.2668	4.69227	0.0409305
hb-gabbro	EU28	inc	plaginc_2	44.123	0.013	35.384	0.426	-0.018	0.039	19.465	0.566	0.017	100.032		94.9073	4.994	0.0986918
hb-gabbro	EU28	inc	plaginc1	45.158	0.001	34.792	0.458	0.011	0.042	18.633	0.962	0.014	100.071		91.3807	8.53755	0.0817498
hb-gabbro	EU28	inc	plaginc1	44.126	-0.003	35.263	0.442	0	0.032	19.339	0.647	0.005	99.86		94.264	5.70693	0.0290181
hb-gabbro	EU28	inc	plaginc2	44.195	0.017	35.258	0.543	0.002	0.043	19.033	0.823	0.013	99.926		92.6731	7.25158	0.0753662
hb-gabbro	EU28	inc	plaginc2	45.156	-0.011	34.697	0.476	0.001	0.064	18.654	0.993	-0.001	100.04		91.2187	8.78714	0
hb-gabbro	EU28	inc	amphinc1	44.972	0.013	35.067	0.45	-0.009	0.036	18.917	0.862	0	100.318		92.4091	7.62002	0
hb-gabbro	EU28	inc	amphinc2	44.853	-0.004	34.876	0.517	0.014	0.051	18.905	0.867	0.017	100.1		92.2457	7.65553	0.0987656
hb-gabbro	EU28	inc	amphinc3	44.256	0.015	35.419	0.469	0.018	0.042	19.434	0.627	0	100.289		94.5548	5.52046	0
hb-gabbro	EU28	r	plag1_r	44.043	0.016	35.534	0.55	-0.038	0.045	19.39	0.58	0	100.159		94.8926	5.13652	0
hb-gabbro	EU28	r	plag2_r	44.409	0	35.734	0.437	-0.007	0.038	19.472	0.579	0	100.677		94.9655	5.10999	0
hb-gabbro	EU28	r	plag3_r	43.782	0.002	35.485	0.414	0.007	0.034	19.258	0.592	0	99.574		94.7303	5.2697	0
hb-gabbro	EU28	r	plag4_r	44.356	0.023	35.173	0.538	0.01	0.038	19.234	0.635	0.006	100.013		94.3294	5.63557	0.0350361
hb-gabbro	EU28	r	plag5_r	44.091	0.002	34.906	0.556	0.009	0.038	19.124	0.739	0.001	99.467		93.4588	6.5354	0.00581873
hb-gabbro	EU28	r	plag6_r	45.048	0.005	35.084	0.478	0.021	0.042	18.824	0.885	0.011	100.399		92.1002	7.83571	0.0640809
hb-gabbro	EU28	r	plag7_r	44.085	0.004	35.308	0.469	0.018	0.037	19.332	0.576	0.001	99.83		94.8785	5.11564	0.00584357
hb-gabbro	EU28	r	plag8_r	44.282	0.007	35.072	0.465	0	0.033	19.241	0.591	0.002	99.692		94.7232	5.26505	0.0117232
hb-gabbro	EU30	c	EU30_plag_c	43.506	0.016	34.448	0.526	0.006	0.071	18.927	0.888	0.02	98.408		92.0675	7.81671	0.115835
hb-gabbro	EU30	c	EU30_plag2_c	46.609	0.035	32.638	0.976	0.008	0.228	16.953	1.83	0.03	99.307		83.511	16.313	0.175957
hb-gabbro	EU30	c	EU30_plag3_c	44.276	0.026	34.417	0.57	0.008	0.055	18.586	1.017	0.002	98.957		90.9796	9.00877	0.0116567
hb-gabbro	EU30	c	EU30_plag4_c	43.314	0.006	34.696	0.503	-0.002	0.017	19.195	0.661	0.003	98.393		94.1175	5.86503	0.0175142
hb-gabbro	EU30	c	EU30_plag5_c	43.679	0.003	34.84	0.524	0.014	0.059	19.12	0.714	-0.002	98.951		93.681	6.33065	0
hb-gabbro	EU30	inc	EU30_plaginc	44.321	0.016	34.587	0.541	0.005	0.042	18.974	0.953	0	99.439		91.6682	8.33181	0
hb-gabbro	EU30	r	EU30_amph4_r	43.535	0.025	35.423	0.568	0.001	0.038	19.5	0.568	0	99.64		95.0921	5.01239	0
hb-gabbro	EU30	r	EU30_amph5_r	52.561	0.158	26.348	1.436	0.028	0.933	11.653	4.424	0.108	97.649		58.8912	40.4589	0.649866
hb-gabbro	EU30	r	EU30_plag2_r	44.477	0.011	34.223	0.561	0.009	0.065	18.455	1.112	0.008	98.921		90.1263	9.82718	0.0465173
hb-gabbro	EU30	r	EU30_plag4_r	44.153	-0.007	34.888	0.539	0	0.039	19.029	0.826	0.004	99.471		92.6955	7.2813	0.0232001
hb-gabbro	EU30	r	EU30_plag5_r	43.453	0	34.491	0.571	0.01	0.05	19.229	0.655	-0.001	98.458		94.1993	5.80656	0
hb-gabbro	EU63	c	plag1_c	43.402	0.021	35.368	0.437	0.007	0.037	19.632	0.585	0	99.479		94.9382	5.1194	0
hb-gabbro	EU63	c	plag2_c	44.222	-0.002	34.131	0.507	0.019	0.022	18.332	1.016	0.023	98.27		90.7617	9.10275	0.135584
hb-gabbro	EU63	c	plag3_c	45.455	0.011	34.224	0.61	0.009	0.035	18.258	1.278	0.021	99.901		88.6496	11.229	0.121403
hb-gabbro	EU63	c	plag4_c	44.482	0.005	35.052	0.468	0.008	0.024	18.926	0.974	0	99.932		91.5174	8.52295	0
hb-gabbro	EU63	c	plag5_c	44.464	-0.001	35.587	0.462	0.012	0.017	19.286	0.645	0.011	100.483		94.233	5.70305	0.0639942
hb-gabbro	EU63	c	plag6_c	44.975	0.017	34.323	0.493	0.008	0.036	18.587	1.289	0	99.728		88.8497	11.1503	0
hb-gabbro	EU63	inc	plaginc	44.148	-0.004	35.292	0.55	0	0.028	19.381	0.745	0.003	100.143		93.4802	6.50259	0.0172287
hb-gabbro	EU63	inc	plaginc	45.021	0.008	34.951	0.513	0.011	0.036	18.757	1.166	0.004	100.467		89.8678	10.1094	0.0228185
hb-gabbro	EU63	inc	plaginc	44.443	0.001	35.178	0.542	0.008	0.007	18.975	0.896	0.007	100.057		92.0904	7.86914	0.0404499
hb-gabbro	EU63	r	plag1_r	44.341	-0.001	34.762	0.519	-0.006	0.013	18.955	0.966	0.008	99.557		91.5143	8.43973	0.0459878
hb-gabbro	EU63	r	plag2_r	44.22	-0.01	35.049	0.521	-0.001	0.006	19.4	0.792	0.006	99.983		93.0886	6.87712	0.0342794
hb-gabbro	EU63	r	plag3_r	44.399	0.021	35.429	0.507	0.022	0.027	19.153	0.727	0.01	100.295		93.5182	6.42363	0.0581362
hb-gabbro	EU63	r	plag4_r	43.912	0.016	34.949	0.497	0.003	-0.007	18.945	0.857	0.003	99.175		92.4173	7.56529	0.0174248
hb-gabbro	EU63	r	plag5_r	44.946	0.005	35.103	0.554	0.014	0.05	18.971	1.02	0.01	100.673		91.081	8.86184	0.0571643
hb-gabbro	EU63	r	plag6_r	44.123	0.018	34.849	0.486	0.007	0.037	19.067	0.951	0.009	99.547		91.6742	8.27431	0.0515222
hb-gabbro	EU66	c	plag1_c	43.221	0.016	35.08	0.494	0.007	0.05	19.301	0.635	-0.003	98.801		94.3974	5.62005	0
hb-gabbro	EU66	c	plag2_c	42.765	0.01	34.657	0.462	-0.003	0.034	19.344	0.737	0.009	98.015		93.5017	6.44654	0.0517968
hb-gabbro	EU66	c	plag3_c	44.689	0.011	35.726	0.541	-0.002	0.089	19.225	0.79	-0.001	101.068		93.0839	6.92184	0
hb-gabbro	EU66	c	plag4_c	43.537	0.019	35.519	0.468	-0.007	0.04	19.788	0.645	0.004	100.013		94.4086	5.56872	0.0227225
hb-gabbro	EU66	c	plaginc_c	44.454	0.017	34.628	0.522	0.014	0.093	18.844	0.933	0.014	99.519		91.7026	8.2163	0.0811192
hb-gabbro	EU66	c	plaginc_c	45.12	0.009	34.058	0.506	0.008	0.094	18.217	1.38	0.023	99.415		87.8281	12.0399	0.13203
hb-gabbro	EU66	inc	plaginc	44.674	0.017	34.855	0.607	0.005	0.043	19.246	0.732	0.01	100.189		93.5064	6.43574	0.057848
hb-gabbro	EU66	inc	plaginc	44.048	0.002	35.634	0.562	-0.002	0.034	19.544	0.556	-0.004	100.374		95.126	4.89719	0
hb-gabbro	EU66	inc	plaginc	44.379	0.021	34.499	0.641	-0.003	0.066	18.925	0.982	0.003	99.513		91.4003	8.58242	0.0172512
hb-gabbro	EU66	inc	plaginc	44.344	0.028	35.264	0.781	0.006	0.014	19.443	0.761	0.014	100.655		93.3109	6.60907	0.079999
hb-gabbro	EU66	inc	plaginc	44.614	0.019	34.824	0.56	0.003	0.065	18.978	0.946	0.005	100.014		91.6995	8.27169	0.0287656
hb-gabbro	EU66	m	smallplag	44.498	0.015	34.911	0.52	-0.007	0.062	18.961	1.007	0.014	99.981		91.1589	8.761	0.0801406
hb-gabbro	EU66	m	smallplag2	44.186	0.024	34.268	0.588	-0.004	0.078	18.598	1.144	0.011	98.893		89.9267	10.01	0.0633289
hb-gabbro	EU66	m	smallplag3	44.718	0.004	34.355	0.534	0.011	0.063	18.647	1.118	0.014	99.464		90.1395	9.7799	0.0805789
hb-gabbro	EU66	r	plag1_r	43.872	-0.004	35.335	0.546	0.001	0.029	19.434	0.784	0	99.992		93.223	6.80555	0
hb-gabbro	EU66	r	plag2_r	43.671	0.015	35.33	0.526	0.016	0.048	19.595	0.739	0.011	99.951		93.5527	6.38472	0.0625304
hb-gabbro	EU66	r	plag3_r	44.178	0.004	35.056	0.514	0.011	0.051	19.299	0.755	0.003	99.871		93.3725	6.61024	0.0172819
hb-gabbro	EU66	r	plag4_r	43.644	0.021	35.548	0.491	0.004	0.057	19.581	0.572	0.015	99.933		94.897	5.01649	0.0865557
hb-gabbro	EU66	r	plaginc_r	43.414	-0.01	35.786	0.544	0.003	0.072	19.516	0.586	0.008	99.919		94.8025	5.15125	0.0462707
hb-gabbro	EU66	r	plaginc_r	43.809	0.007	35.185	0.499	0.014	0.039	19.158	0.726	0.01	99.447		93.5281	6.41379	0.0581271
hb-gabbro	EU66_1	c	EU66_1_plag_c	44.133	0	34.507	0.523	0.009	0.026	18.763	1.015	0.009	98.985		91.0362	8.91178	0.0519926
hb-gabbro	EU66_3	c	EU66_3_plag_c	43.275	0.01	34.32	0.524	0.003	0.045	19.064	0.721	0.014	97.976		93.5179	6.40033	0.0817703
hb-gabbro	EU66_3	c	EU66_3_plag_c	43.415	0.013	34.868	0.491	0.01	0.06	19.01	0.764	0.005	98.636		93.1931	6.77769	0.0291849
hb-gabbro	EU66_3	c	EU66_3_plag_c	43.918	-0.004	35.017	0.527	0.003	0.032	19.275	0.589	0.01	99.367		94.7046	5.23695	0.058501
hb-gabbro	EU66_3	r	EU66_3_plag_r	43.345	0.016	34.655	0.493	0.004	0.028	19.186	0.715	0.016	98.458		93.5951	6.31192	0.0929343
hb-gabbronorite	EU22	c	plag1_c	44.059	-0.002	35.394	0.342	0.008	0.002	19.498	0.58	0	99.888		94.892	5.10803	0
hb-gabbronorite	EU22	c	plag2_c	44.054	0.003	35.479	0.469	0.001	0.009	19.495	0.501	0.002	100.015		95.545	4.44333	0.0116708
hb-gabbronorite	EU22	c	plag3_c	45.132	0.012	34.938	0.4	0.009	0.033	18.912	0.963	-0.004	100.415		91.584	8.43907	0
hb-gabbronorite	EU22	c	plag4_c	44.687	0.004	34.831	0.404	0.028	0.007	18.849	0.969	0	99.782		91.4888	8.51118	0
hb-gabbronorite	EU22	c	plag5_c	43.676	0.009	35.37	0.352	0.011	0.004	19.383	0.606	-0.003	99.415		94.6618	5.35566	0
hb-gabbronorite	EU22	c	plag6_c	44.272	-0.004	35.395	0.358	0.017	0.005	19.455	0.658	0	100.162		94.2869	5.77076	0
hb-gabbronorite	EU22	c	plag7_c	44.038	0.001	35.289	0.413	0.011	0.002	19.432	0.599	0	99.785		94.744	5.28503	0
hb-gabbronorite	EU22	c	plag8_c	45.132	-0.003	34.73	0.364	0.017	0.023	18.7	1.095	0.007	100.07		90.3824	9.5773	0.0402835
hb-gabbronorite	EU22	c	plag9_c	45.126	0.007	34.836	0.352	0.028	0.017	18.94	0.868	0.002	100.176		92.3311	7.65728	0.0116087
hb-gabbronorite	EU22	inc	plaginc	45.2	-0.006	34.571	0.485	0.012	0.02	18.464	1.056	-0.001	99.813		90.6264	9.37949	0
hb-gabbronorite	EU22	inc	plaginc	45.382	0.007	34.477	0.575	0.01	0.023	18.347	1.19	0.009	100.021		89.4489	10.4989	0.0522444
hb-gabbronorite	EU22	inc	plaginc	45.204	0.005	34.596	0.296	0.026	0.023	18.346	1.208	0.005	99.71		89.3272	10.6438	0.0289868
hb-gabbronorite	EU22	inc	plaginc	44.931	0.002	34.662	0.394	0.026	0.024	18.6	1.083	0.023	99.755		90.3474	9.51958	0.13302
hb-gabbronorite	EU22	inc	planginc_1	44.453	0.008	35.094	0.385	0.019	0.032	19.022	0.816	0.002	99.837		92.7856	7.20279	0.0116156
hb-gabbronorite	EU22	inc	planginc_2	45.457	0.012	34.786	0.413	0.012	0.032	18.436	1.072	0.015	100.242		90.4002	9.51226	0.0875751
hb-gabbronorite	EU22	m	plag3_m	44.341	0.007	35.074	0.433	0.003	0	19.198	0.786	-0.001	99.847		93.1075	6.89823	0
hb-gabbronorite	EU22	r	plag1_r	45.257	-0.004	34.503	0.388	0.026	0.014	18.484	1.153	0.011	99.836		89.7997	10.1367	0.0636295
hb-gabbronorite	EU22	r	plag2_r	45.515	0.016	34.515	0.341	0.017	0.02	18.366	1.119	0.014	99.931		89.9958	9.92257	0.0816813
hb-gabbronorite	EU22	r	plag3_r	45.699	0.011	34.342	0.361	-0.014	0.013	18.263	1.291	0.023	100.003		88.541	11.3262	0.132766
hb-gabbronorite	EU22	r	plag4_r	45.747	0.015	34.317	0.327	0.047	0.012	17.964	1.355	0.018	99.803		87.8974	11.9977	0.104866
hb-gabbronorite	EU22	r	plag5_r	45.368	0.01	34.334	0.335	0.027	0.028	18.296	1.231	0.01	99.639		89.0943	10.8477	0.0579804
hb-gabbronorite	EU22	r	plag6_r	44.825	-0.001	34.98	0.387	0.001	0.022	18.98	0.908	0.008	100.112		91.9901	7.96374	0.046166
hb-gabbronorite	EU22	r	plag7_r	48.593	0.014	32.65	0.486	-0.028	0.029	16.051	2.539	0.02	100.408		77.6558	22.229	0.11521
hb-gabbronorite	EU22	r	plag8_r	48.956	0.014	32.477	0.556	0.002	0.035	15.933	2.658	0.02	100.663		76.7235	23.1618	0.11467
hb-gabbronorite	EU22	r	plag9_r	45.603	0.004	34.39	0.385	0.042	0.043	18.211	1.306	0.013	99.997		88.4465	11.4783	0.0751757
hb-gabbronorite	EU22_1	c	EU22_1_plag_c	44.122	-0.003	34.055	0.409	0.005	0.008	18.42	1.143	0.003	98.162		89.8889	10.0937	0.0174311
hb-gabbronorite	EU60	c	plag1_c	43.516	0.006	35.385	0.403	0.001	0.025	19.614	0.605	-0.002	99.553		94.7242	5.28733	0
hb-gabbronorite	EU60	c	plag3_c	44.384	0.017	34.706	0.583	-0.002	0.065	18.773	1.101	-0.002	99.625		90.4156	9.59585	0
hb-gabbronorite	EU60	m	plag1_m1	43.721	0.008	35.112	0.43	-0.007	0.018	19.545	0.676	0.011	99.514		94.0505	5.88652	0.0630239
hb-gabbronorite	EU60	m	plag1_m2	42.915	0.008	35.34	0.355	-0.004	0.059	19.724	0.498	0.018	98.913		95.5314	4.36482	0.103803
hb-gabbronorite	EU60	r	pkag1_r	42.867	0.009	34.795	0.476	0.013	0.039	19.621	0.61	0.007	98.437		94.6357	5.32415	0.0401993
hb-gabbronorite	EU60	r	plag2_r	43.267	0.012	34.946	0.485	-0.004	0.053	19.461	0.538	0.011	98.769		95.1747	4.76129	0.0640525
hb-gabbronorite	EU60	r	plag2_r	43.069	0.003	35.237	0.471	0.005	0.047	19.659	0.591	0.004	99.086		94.8187	5.1583	0.022971
hb-gabbronorite	EU60	r	plag3_r	43.848	0.009	34.903	0.552	-0.009	0.047	19.292	0.75	-0.003	99.389		93.4435	6.57384	0
hb-ol-gabbro	EU1	c	plag1_c	44.939	0	34.676	0.509	-0.01	0.045	18.99	0.974	0.006	100.152		91.4753	8.49032	0.0344126
hb-ol-gabbro	EU1	c	plag3_c	44.291	0.012	35.626	0.462	-0.001	0.041	19.582	0.567	0.009	100.591		94.9717	4.9763	0.0519717
hb-ol-gabbro	EU1	c	plag4_c	44.21	0.002	35.361	0.48	-0.005	0.058	19.506	0.591	0.003	100.21		94.7857	5.19695	0.0173573
hb-ol-gabbro	EU1	c	plag5_c	43.84	0	35.508	0.488	-0.001	0.059	19.591	0.586	0.007	100.08		94.8268	5.13285	0.0403422
hb-ol-gabbro	EU1	m	plag2_m	44.353	0.006	35.444	0.469	0.028	0.039	19.592	0.574	0.001	100.507		94.9597	5.03453	0.00577095
hb-ol-gabbro	EU1	r	plag1_r	44.1	0.015	35.294	0.576	0.003	0.036	19.454	0.593	0.007	100.079		94.7338	5.22561	0.0405865
hb-ol-gabbro	EU1	r	plag3_r	43.772	0.005	35.539	0.461	0.01	0.025	19.642	0.523	0.005	99.99		95.3755	4.59557	0.0289074
hb-ol-gabbro	EU1	r	plag4_r	44.294	0.018	35.052	0.494	0.002	0.056	19.274	0.662	0.013	99.878		94.0771	5.84732	0.0755514
hb-ol-gabbro	EU16	c	plag1_c	44.201	0.011	35.76	0.42	-0.006	0.027	19.867	0.534	0.013	100.841		95.2908	4.63496	0.0742419
hb-ol-gabbro	EU16	c	plag10_c	43.441	-0.002	35.639	0.422	0.016	0.042	19.697	0.409	0.009	99.675		96.328	3.61961	0.0524061
hb-ol-gabbro	EU16	c	plag2_c	43.991	0.005	35.699	0.408	-0.009	0.043	19.772	0.392	0.001	100.317		96.5309	3.46329	0.00581303
hb-ol-gabbro	EU16	c	plag3_c	44.045	0.014	35.607	0.417	0.024	0.031	19.602	0.585	0.015	100.347		94.7942	5.11945	0.0863693
hb-ol-gabbro	EU16	c	plag4_c	43.253	0.001	35.134	0.401	-0.029	0.061	19.627	0.544	0.015	99.036		95.1414	4.77201	0.0865753
hb-ol-gabbro	EU16	c	plag5_c	43.95	0.005	35.626	0.422	-0.011	0.058	19.749	0.452	0.018	100.287		95.923	3.97286	0.104097
hb-ol-gabbro	EU16	c	plag6_c	44.398	0.002	34.938	0.494	0.011	0.073	19.004	0.85	0.006	99.777		92.48	7.48528	0.0347649
hb-ol-gabbro	EU16	c	plag7_c	43.926	0.016	35.435	0.478	0.034	0.047	19.54	0.562	0.005	100.044		95.0252	4.94581	0.0289515
hb-ol-gabbro	EU16	c	plag8_c	43.597	0.005	35.469	0.412	0.017	0.056	19.755	0.487	0.006	99.806		95.6963	4.26907	0.0346064
hb-ol-gabbro	EU16	c	plag9_c	43.709	0.015	35.524	0.45	-0.004	0.054	19.529	0.533	0.016	99.845		95.205	4.70212	0.0928724
hb-ol-gabbro	EU16	inc	plaginc	43.838	0.008	35.59	0.535	-0.011	0.047	19.912	0.456	0	100.399		96.0704	3.98131	0
hb-ol-gabbro	EU16	inc	plaginc	43.417	0.02	35.382	0.497	-0.006	0.041	19.559	0.55	0.001	99.468		95.1522	4.84196	0.00579241
hb-ol-gabbro	EU16	r	plag1_r	43.74	0.006	35.781	0.466	0.018	0.033	19.926	0.434	0.011	100.438		96.1472	3.78959	0.063197
hb-ol-gabbro	EU16	r	plag10_r	41.201	0.021	33.86	0.686	-0.013	0.113	18.935	0.453	0.009	95.283		95.7984	4.14741	0.0542154
hb-ol-gabbro	EU16	r	plag2_r	43.675	0.001	35.598	0.477	0.011	0.041	19.719	0.415	0.016	99.954		96.2417	3.66533	0.0929791
hb-ol-gabbro	EU16	r	plag3_r	44.379	0.01	35.083	0.573	-0.025	0.065	19.055	0.907	0.017	100.09		91.9795	7.92275	0.0977053
hb-ol-gabbro	EU16	r	plag4_r	44.248	0.005	35.573	0.514	-0.006	0.056	19.572	0.521	0.007	100.496		95.3655	4.59389	0.0406108
hb-ol-gabbro	EU16	r	plag6_r	43.989	0.011	35.632	0.505	-0.003	0.041	19.799	0.466	0.013	100.47		95.8429	4.08215	0.0749285
hb-ol-gabbro	EU16	r	plag7_r	43.672	0.003	35.929	0.575	0.01	0.042	19.713	0.476	0.007	100.428		95.7746	4.18495	0.0404932
hb-ol-gabbro	EU16	r	plag8_r	45.608	0.008	36.765	0.437	-0.005	0.063	19.789	0.393	0.025	103.087		96.3909	3.46411	0.14499
hb-ol-gabbro	EU16	r	plag9_r	43.02	-0.005	35.46	0.559	-0.007	0.029	19.766	0.327	0	99.164		97.0933	2.90673	0
hb-ol-gabbro	EU26	c	plag1_c	43.755	0.017	35.116	0.445	-0.021	0.052	19.38	0.546	0.016	99.329		95.0601	4.84645	0.093444
hb-ol-gabbro	EU26	c	plag2_c	43.64	0.008	34.93	0.44	0.007	0.055	19.48	0.548	-0.004	99.108		95.178	4.84523	0
hb-ol-gabbro	EU26	c	plag3_c	44.493	0.005	35.32	0.512	-0.02	0.05	19.419	0.673	0.005	100.477		94.0714	5.89973	0.0288395
hb-ol-gabbro	EU26	c	plag4_c	44.34	0.017	35.037	0.49	0.013	0.063	19.26	0.651	0.01	99.885		94.1811	5.76069	0.058223
hb-ol-gabbro	EU26	c	plag5_c	44.21	0.011	35.121	0.462	0.003	0.056	19.276	0.658	0.005	99.802		94.1547	5.81618	0.0290792
hb-ol-gabbro	EU26	c	plag6_c	44.169	0.004	35.333	0.474	0.005	0.042	19.248	0.74	0.016	100.056		93.4089	6.49862	0.0924506
hb-ol-gabbro	EU26	c	plag7_c	44.378	0.011	35.378	0.413	-0.025	0.058	19.462	0.618	-0.001	100.317		94.5714	5.43435	0
hb-ol-gabbro	EU26	c	plag8_c	43.948	0	35.041	0.447	0.005	0.068	19.43	0.682	-0.003	99.621		94.0438	5.97349	0
hb-ol-gabbro	EU26	c	plaginc_c	44.116	0.012	35.463	0.444	0.006	0.061	19.534	0.677	0.003	100.318		94.0823	5.90054	0.0172038
hb-ol-gabbro	EU26	c	plaginc_c	44.528	0.006	35.329	0.496	-0.003	0.04	19.396	0.661	-0.001	100.458		94.1967	5.80913	0
hb-ol-gabbro	EU26	r	plag1_r	43.526	0.001	35.263	0.47	0.022	0.044	19.5	0.516	0.015	99.372		95.347	4.56571	0.0873274
hb-ol-gabbro	EU26	r	plag2_r	50.867	0.047	29.368	1.007	-0.005	0.226	13.763	3.743	0.067	99.089		66.7583	32.8548	0.386949
hb-ol-gabbro	EU26	r	plag3_r	44.01	0.001	35.449	0.54	-0.016	0.042	19.629	0.458	0.009	100.149		95.8985	4.04916	0.0523532
hb-ol-gabbro	EU26	r	plag4_r	43.938	0.009	35.213	0.528	0.019	0.041	19.509	0.597	0.014	99.868		94.6763	5.24284	0.0808949
hb-ol-gabbro	EU26	r	plag5_r	43.615	0.004	35.495	0.627	-0.025	0.05	19.617	0.523	0.011	99.941		95.3368	4.59956	0.0636514
hb-ol-gabbro	EU26	r	plag6_r	44.099	0.013	35.789	0.495	0.003	0.041	19.792	0.565	0.014	100.811		95.0118	4.9082	0.0800208
hb-ol-gabbro	EU26	r	plag7_r	44.342	-0.003	35.05	0.57	0.004	0.058	19.229	0.72	0.001	99.974		93.6487	6.34547	0.00579872
hb-ol-gabbro	EU26	r	plag8_r	43.985	0	35.402	0.434	0.006	0.039	19.586	0.538	0.004	99.994		95.2426	4.73428	0.0231597
hb-ol-gabbro	EU26	r	plaginc_r	43.894	0.001	35.666	0.453	0.012	0.04	19.572	0.548	0.008	100.194		95.1335	4.8202	0.0462994
hb-ol-gabbro	EU26	r	plaginc_r	43.291	0.012	35.45	0.562	0.017	0.044	19.682	0.464	0.005	99.537		95.8806	4.0904	0.0290014
hb-ol-gabbro	EU49_1	c	EU49_plag_c	43.313	0.02	35.121	0.546	-0.003	0.078	19.587	0.626	-0.003	99.285		94.549	5.46827	0
hb-ol-gabbro	EU49_1	r	EU49_plag_r	43.292	0.003	35.014	0.584	0.003	0.036	19.401	0.592	-0.004	98.921		94.7892	5.23411	0
hb-ol-gabbro	EU49_2	m	EU49_2_plaginc	43.174	0.021	35.464	0.475	0.007	0.053	19.448	0.624	0.014	99.28		94.4359	5.48319	0.0809426
hb-ol-gabbro	EU49_2	m	EU49_2_plaginc	43.791	0.006	35.279	0.518	-0.01	0.067	19.292	0.638	0.002	99.583		94.3424	5.64595	0.0116452
hb-ol-gabbro	EU49_3	c	EU49_3_plag_c	43.185	0.027	34.839	0.47	-0.001	0.033	19.27	0.683	0.009	98.515		93.9236	6.02421	0.0522303
hb-ol-gabbro	EU49_3	c	EU49_3_plag_c	42.897	0.014	34.946	0.513	0.014	0.035	19.438	0.543	0	98.377		95.3159	4.81837	0
hb-ol-gabbro	EU49_3	r	EU49_3_plag_r	42.67	0.009	34.807	0.507	0.003	0.058	19.258	0.673	0.009	97.994		94.003	5.94473	0.052307
hb-ol-gabbro	EU49_3	r	EU49_3_plag_r	43.065	0.03	35.11	0.541	0.021	0.063	19.379	0.542	0.005	98.756		95.1548	4.81598	0.0292319
hb-ol-gabbro	EU49(1)_1	c	EU49(1)_1_plag_c	45.675	0.002	33.478	0.439	-0.003	0.021	17.402	1.653	0.026	98.693		85.2026	14.6458	0.15157
hb-ol-gabbro	EU59	c	plag1_c	43.374	0.002	35.558	0.476	0.016	0.043	19.713	0.528	0.004	99.714		95.3552	4.62181	0.0230377
hb-ol-gabbro	EU59	c	plag2_c	43.296	0.003	35.443	0.452	0.013	0.046	19.719	0.496	0.002	99.47		95.6353	4.35313	0.0115492
hb-ol-gabbro	EU59	c	plag3_c	43.733	0.013	35.011	0.434	-0.003	0.043	19.274	0.735	0.01	99.25		93.4906	6.45164	0.0577542
hb-ol-gabbro	EU59	c	plag4_c	42.87	-0.007	35.645	0.436	-0.004	0.045	19.871	0.615	0.007	99.478		94.6588	5.30155	0.0397033
hb-ol-gabbro	EU59	c	plag5_c	42.979	0.013	35.457	0.444	0.006	0.036	19.799	0.491	0.004	99.229		95.683	4.29397	0.0230165
hb-ol-gabbro	EU59	inc	plaginc	43.841	0.014	35.186	0.519	0.013	0.05	19.323	0.713	0.003	99.662		93.7244	6.25827	0.0173255
hb-ol-gabbro	EU59	inc	plaginc	43.348	0.019	35.261	0.462	-0.012	0.039	19.711	0.586	0.004	99.418		94.873	5.10409	0.0229235
hb-ol-gabbro	EU59	inc	plaginc	44.149	0.005	34.708	0.479	0.006	0.092	19.102	0.805	0.016	99.362		92.8282	7.07919	0.0925781
hb-ol-gabbro	EU59	inc	plaginc	43.481	0.012	35.282	0.509	-0.004	0.035	19.395	0.705	0.018	99.433		93.7309	6.1655	0.103574
hb-ol-gabbro	EU59	inc	plaginc	43.377	0	35.413	0.443	0.011	0.026	19.741	0.502	0.012	99.525		95.5346	4.39624	0.0691449
hb-ol-gabbro	EU59	r	plag1_r	43.333	0.018	35.634	0.489	-0.003	0.047	19.645	0.525	0.001	99.689		95.3815	4.61273	0.00578095
hb-ol-gabbro	EU59	r	plag2_r	42.745	0.002	35.26	0.461	-0.022	0.039	19.601	0.638	0.003	98.727		94.4212	5.56158	0.0172068
hb-ol-gabbro	EU59	r	plag3_r	43.535	0.013	35.404	0.497	0.004	0.043	19.592	0.54	-0.003	99.625		95.2658	4.75158	0
hb-ol-gabbro	EU59	r	plag4_r	43.217	0.013	35.169	0.487	0.004	0.038	19.557	0.651	0.021	99.157		94.2049	5.67465	0.120442
hb-ol-gabbro	EU59	r	plag5_r	43.067	0.017	35.44	0.518	0.01	0.038	19.7	0.465	0.015	99.27		95.8202	4.09289	0.0868699
hb-ol-gabbro	EU77	c	plag1_c	43.153	0.006	35.348	0.399	0.007	0.065	19.538	0.639	0	99.145		94.4666	5.59095	0
hb-ol-gabbro	EU77	c	plag2_c	43.468	-0.003	35.213	0.358	0.001	0.043	19.363	0.614	-0.004	99.053		94.5951	5.42814	0
hb-ol-gabbro	EU77	c	plag3_c	42.856	0.006	34.737	0.36	0.001	0.053	19.499	0.592	0.013	98.117		94.7208	5.20404	0.0751906
hb-ol-gabbro	EU77	c	plag4_c	44.256	0.001	34.542	0.369	-0.002	0.045	18.84	0.886	0.016	98.953		92.0714	7.83545	0.0931003
hb-ol-gabbro	EU77	inc	inc1	43.247	0.012	35.061	0.335	0.008	0.063	19.397	0.63	0.005	98.758		94.4214	5.54962	0.0289796
hb-ol-gabbro	EU77	inc	plaginc	43.323	0.002	35.241	0.409	-0.004	0.053	19.376	0.626	0.003	99.029		94.46	5.52261	0.0174137
hb-ol-gabbro	EU77	inc	plaginc	43.556	0.024	34.968	0.415	-0.008	0.06	19.238	0.79	0.02	99.063		92.9758	6.90913	0.115087
hb-ol-gabbro	EU77	r	plag1_r	43.549	0.007	34.941	0.393	-0.003	0.048	19.509	0.689	0	99.113		94.1009	6.01401	0
hb-ol-gabbro	EU77	r	plag2_r	42.518	-0.007	34.405	0.371	0.016	0.054	19.302	0.656	0.019	97.334		94.1022	5.78746	0.110291
hb-ol-gabbro	EU77	r	plag3_r	43.048	0.012	35.116	0.433	0.001	0.047	19.448	0.589	0.011	98.705		94.7437	5.19251	0.0638051
hb-ol-gabbro	EU77	r	plag4_r	42.915	0.017	34.89	0.371	0.009	0.033	19.415	0.55	0.006	98.206		95.0903	4.8747	0.0349895
hb-ol-gabbro	EU80	c	plag1_c	42.864	0.01	34.591	0.447	0.016	0.024	19.27	0.684	0.021	97.927		93.8499	6.0283	0.121775
hb-ol-gabbro	EU80	c	plag2_c	43.842	0.004	34.977	0.49	-0.004	0.057	19.026	0.825	0.008	99.225		92.6811	7.27251	0.0464003
hb-ol-gabbro	EU80	c	plag3_c	43.363	0.01	35.448	0.462	0.003	0.035	19.626	0.544	0.001	99.492		95.2181	4.7761	0.00577664
hb-ol-gabbro	EU80	c	plag4_c	43.279	0.01	34.453	0.503	0.005	0.044	18.921	0.83	0.024	98.069		92.5162	7.34409	0.139724
hb-ol-gabbro	EU80	c	plag5_c	42.534	0.009	35.207	0.464	0.003	0.037	19.828	0.569	0.009	98.66		95.0145	4.93412	0.05135
hb-ol-gabbro	EU80	c	plag6_c	42.948	-0.006	35.092	0.509	-0.001	0.031	19.394	0.682	-0.004	98.645		94.0388	5.98426	0
hb-ol-gabbro	EU80	c	plag7_c	43.603	0.01	35.08	0.429	0	0.037	19.413	0.631	0.006	99.209		94.412	5.55329	0.0347434
hb-ol-gabbro	EU80	inc	plaginc	42.737	0.012	35.409	0.532	0.004	0.046	19.497	0.503	0.001	98.741		95.5341	4.4601	0.00583415
hb-ol-gabbro	EU80	r	plag1_r	43.582	0.022	35.471	0.512	0.004	0.023	19.384	0.655	0	99.644		94.2867	5.76547	0
hb-ol-gabbro	EU80	r	plag2_r	43.853	0.009	35.621	0.493	0.001	0.047	19.705	0.598	0.021	100.348		94.6803	5.19961	0.12014
hb-ol-gabbro	EU80	r	plag3_r	43.165	0.013	34.894	0.517	0.007	0.052	19.369	0.649	0.019	98.685		94.1794	5.71058	0.109999
hb-ol-gabbro	EU80	r	plag4_r	43.009	0.015	35.383	0.455	-0.011	0.031	19.456	0.641	0.015	98.994		94.2918	5.62166	0.0865563
hb-ol-gabbro	EU80	r	plag5_r	42.838	0.01	34.755	0.482	0.004	0.037	19.43	0.634	0.014	98.204		94.348	5.57103	0.0809422
hb-ol-gabbro	EU80	r	plag6_r	43.219	0.011	35.436	0.512	-0.009	0.049	19.569	0.636	0.01	99.433		94.3911	5.55145	0.0574314
hb-ol-gabbro	EU80	r	plag7_r	43.55	0.013	34.951	0.497	0.012	0.044	19.375	0.676	0.008	99.126		94.0177	5.9361	0.0462216
hb-ol-gabbro	EU82	c	plag	43.655	0.021	35.627	0.783	0.005	0.046	19.655	0.472	0.013	100.277		95.7631	4.16153	0.0754146
hb-ol-gabbro	EU82	c	plag	43.341	0.012	35.483	0.698	0.007	0.025	19.597	0.593	0.006	99.762		94.7757	5.18977	0.0345498
hb-ol-gabbro	EU82	c	plag1_c	43.466	-0.01	35.437	0.429	0.021	0.034	19.134	0.657	0.009	99.177		94.1002	5.84705	0.0527005
hb-ol-gabbro	EU82	c	plag2_c	44.136	0.004	34.815	0.431	0.01	0.05	19.137	0.852	0.01	99.445		92.4908	7.45162	0.0575456
hb-ol-gabbro	EU82	c	plag3_c	43.36	0.011	35.933	0.432	-0.006	0.045	20.218	0.444	0	100.428		96.2269	3.82409	0
hb-ol-gabbro	EU82	c	plag4_c	43.922	0.003	35.347	0.349	-0.007	0.036	19.462	0.649	0.009	99.77		94.26	5.68815	0.0519002
hb-ol-gabbro	EU82	c	plag5_c	44.604	0.013	35.754	0.44	-0.002	0.028	19.651	0.775	0	101.255		93.3809	6.6644	0
hb-ol-gabbro	EU82	c	plag6_c	44.129	0.02	34.734	0.475	-0.009	0.063	19	0.864	0.007	99.283		92.3593	7.60023	0.0405146
hb-ol-gabbro	EU82	c	plag7_c	44.046	-0.004	34.368	0.496	0.01	0.047	18.78	0.998	0.003	98.744		91.2112	8.77142	0.0173485
hb-ol-gabbro	EU82	r	plag	42.93	0.023	35.714	0.885	0.005	0.036	19.833	0.445	0.001	99.872		96.0926	3.90165	0.00576884
hb-ol-gabbro	EU82	r	plag_inc	43.919	0.001	35.806	0.496	0.009	0.03	19.568	0.586	0.002	100.417		94.8484	5.14005	0.0115425
hb-ol-gabbro	EU82	r	plag1_r	43.498	0.019	35.86	0.397	-0.004	0.024	19.801	0.472	0.007	100.074		95.8261	4.13357	0.040335
hb-ol-gabbro	EU82	r	plag2_r	42.7	0.009	35.419	0.424	0.01	0.045	19.826	0.402	0	98.835		96.4606	3.53938	0
hb-ol-gabbro	EU82	r	plag3_r	43.469	0.003	35.899	0.428	0.012	0.055	20.096	0.4	0.007	100.369		96.4847	3.47532	0.040016
hb-ol-gabbro	EU82	r	plag4_r	43.4	-0.015	35.659	0.485	0.011	0.045	20.013	0.476	0.001	100.075		95.8681	4.12625	0.0057036
hb-ol-gabbro	EU82	r	plag5_r	43.556	-0.002	35.651	0.467	0	0.027	19.673	0.496	0.006	99.874		95.6034	4.36185	0.0347169
hb-ol-gabbro	EU82	r	plag6_r	42.892	0.019	35.031	0.476	0.009	0.054	19.653	0.507	0	98.635		95.573	4.46171	0
hb-ol-gabbro	EU82	r	plag7_r	42.789	0.002	35.605	0.451	-0.005	0.052	19.804	0.476	0.001	99.175		95.8263	4.16797	0.00576128
hb-ol-gabbro	EU84	c	plag1_c	43.965	0.007	34.838	0.411	-0.02	0.056	19.189	0.603	0.017	99.066		94.525	5.37525	0.0997081
hb-ol-gabbro	EU84	c	plag2_c	43.8	0.005	34.62	0.449	-0.012	0.051	18.982	0.571	0.003	98.469		94.8206	5.16159	0.017843
hb-ol-gabbro	EU84	c	plaginc_c	42.86	0.007	33.843	0.45	0.004	0.048	18.981	0.51	0.019	96.722		95.2549	4.63154	0.11353
hb-ol-gabbro	EU84	r	amph6_r	43.439	0.014	34.71	0.456	0.016	0.049	19.176	0.536	0	98.387		95.236	4.8172	0
hb-ol-gabbro	EU84	r	plag1_r	43.12	0.011	34.366	0.442	0.009	0.053	18.891	0.721	0.005	97.618		93.512	6.45854	0.0294693
hb-ol-gabbro	EU84	r	plag2_r	43.442	0.018	34.673	0.443	0.015	0.049	19.235	0.49	0	98.356		95.6442	4.40909	0
hb-ol-gabbro	EU93	c	plag1_c	43.017	0.011	34.563	0.468	0.008	0.046	18.785	0.779	0.007	97.684		92.9811	6.97762	0.0412543
hb-ol-gabbro	EU93	c	plag2_c	43.575	-0.012	35.282	0.473	0.009	0.041	19.611	0.552	0.014	99.545		95.0764	4.84282	0.0808143
hb-ol-gabbro	EU93	c	plag3_c	43.007	0.022	34.93	0.466	0.001	0.047	19.179	0.773	0.009	98.434		93.1537	6.79423	0.052048
hb-ol-gabbro	EU93	c	plag4_c	43.305	0.012	34.85	0.42	0.002	0.045	19.231	0.677	0.013	98.555		93.9399	5.98444	0.0756099
hb-ol-gabbro	EU93	c	plag5_c	43.173	0.012	35.29	0.46	0.002	0.036	19.515	0.571	-0.002	99.057		94.9824	5.02918	0
hb-ol-gabbro	EU93	c	plag6_c	44.144	0.019	35.055	0.455	-0.006	0.059	19.035	0.839	0.015	99.615		92.5326	7.38058	0.0868201
hb-ol-gabbro	EU93	inc	plaginc	43.793	0.003	35.236	0.486	0.003	0.039	19.3	0.682	0.013	99.555		93.9189	6.00574	0.0753228
hb-ol-gabbro	EU93	inc	plaginc	43.46	0.006	34.99	0.491	0	0.064	19.102	0.739	0.009	98.861		93.4082	6.53939	0.0524005
hb-ol-gabbro	EU93	r	plag1_r	42.972	0.016	34.977	0.516	-0.023	0.04	19.224	0.579	0.02	98.321		94.7201	5.16254	0.117332
hb-ol-gabbro	EU93	r	plag2_r	43.371	0.015	35.812	0.496	0.008	0.025	19.698	0.476	-0.002	99.899		95.8214	4.19019	0
hb-ol-gabbro	EU93	r	plag3_r	43.411	0.012	35.587	0.479	0	0.04	19.523	0.593	0.012	99.657		94.7241	5.20661	0.0693238
hb-ol-gabbro	EU93	r	plag4_r	43.051	0.006	34.846	0.426	0.01	0.056	19.317	0.626	0.011	98.349		94.4	5.53596	0.0640048
hb-ol-gabbro	EU93	r	plag5_r	43.552	0.013	35.3	0.457	-0.004	0.028	19.658	0.617	0.007	99.628		94.5875	5.37237	0.0401033
hb-ol-gabbro	EU93	r	plag6_r	43.317	0.023	35.501	0.458	-0.002	0.016	19.517	0.586	-0.002	99.414		94.8576	5.15398	0

## Sheet: Cpx
CPX				c=core, r=rim, m=mid zone, inc=inclusion, dp=dark patch, lp=light patch
Type	Sample	Position	Notes	SiO2	TiO2	Al2O3	Cr2O3	FeO	MnO	MgO	CaO	Na2O	TOTAL		Wo	En	Fs	Mg #
hb-ol gabbro	EU1	c	cpx2_c	48.7	0.833	5.538	0.046	7.167	0.169	14.149	22.446	0.202	99.253		46.9431	41.1777	11.8792	86.732
hb-ol gabbro	EU1	c	cpx3_c	49.227	0.879	5.548	0.013	7.369	0.152	13.926	22.88	0.201	100.195		47.5801	40.2994	12.1205	84.9293
hb-ol gabbro	EU1	c	cpx4_c	49.554	0.861	5.262	0.025	7.617	0.171	14.288	22.221	0.272	100.272		46.1601	41.3026	12.5373	84.6135
hb-ol gabbro	EU1	c	cpx5_c	48.786	0.991	5.803	0.054	7.28	0.135	13.675	23.122	0.214	100.06		48.277	39.7325	11.9905	85.6108
hb-ol gabbro	EU1	c	cpx6_c	50.896	0.523	4.15	0.027	7.697	0.21	14.608	22.399	0.226	100.74		45.8394	41.601	12.5596	83.1255
hb-ol gabbro	EU1	c	cpx7_c	49.48	0.842	5.541	0.037	7.536	0.183	14.095	22.593	0.282	100.589		46.8871	40.705	12.4079	85.3124
hb-ol gabbro	EU1	c	cpxinc_c	47.987	1.039	6.506	0.059	7.3	0.135	13.523	22.719	0.308	99.582		48.046	39.7964	12.1577	87.354
hb-ol gabbro	EU1	c	cpxinc_c	50.175	0.636	5.276	0.07	5.609	0.1	14.891	23.627	0.152	100.535		48.4397	42.4834	9.07692	90.0493
hb-ol gabbro	EU1	c	cpxinc_c	50.133	0.783	5.172	0.03	6.707	0.159	14.672	22.719	0.244	100.62		46.88	42.1299	10.99	86.484
hb-ol gabbro	EU1	dp	cpx1_dp	51.872	0.5	3.292	0.029	6.976	0.207	15.369	21.908	0.227	100.385		44.8143	43.7484	11.4373	82.7341
hb-ol gabbro	EU1	lp	amph1_lp	49.547	0.655	4.87	0.025	7.645	0.185	14.462	22.633	0.27	100.306		46.3707	41.2318	12.3975	87.9226
hb-ol gabbro	EU1	r	cpx1_r	49.824	0.799	5.254	0.028	7.607	0.173	13.92	22.699	0.263	100.572		47.1874	40.2681	12.5445	83.3339
hb-ol gabbro	EU1	r	cpx2_r	49.826	0.582	4.574	0.027	7.573	0.173	14.473	22.453	0.261	99.941		46.21	41.4499	12.3401	86.1665
hb-ol gabbro	EU1	r	cpx3_r	48.781	0.554	4.95	0.023	7.649	0.195	13.716	22.126	0.262	98.286		46.7897	40.3625	12.8478	84.4788
hb-ol gabbro	EU1	r	cpx5_r	49.501	0.782	5.047	0.044	7.341	0.127	14.318	22.857	0.23	100.256		47.0691	41.03	11.9009	86.9357
hb-ol gabbro	EU1	r	cpx6_r	50.267	0.524	4.342	0.02	7.675	0.191	14.724	22.496	0.198	100.439		45.8385	41.7497	12.4118	85.7276
hb-ol gabbro	EU1	r	cpx7_r	50.507	0.485	4.211	0.031	7.766	0.219	14.703	22.36	0.252	100.534		45.6276	41.7508	12.6216	85.2132
hb-ol gabbro	EU1	r	cpxedge	49.622	0.616	4.689	0.019	7.558	0.168	14.21	22.618	0.273	99.775		46.7584	40.8792	12.3623	86.0633
hb-ol gabbro	EU1	r	cpxinc_r	49.455	0.674	5.033	0.02	8.051	0.162	14.006	22.556	0.207	100.167		46.5983	40.2648	13.1369	84.0634
hb-ol gabbro	EU1	r	cpxinc_r	49.473	0.788	5.349	0.012	7.734	0.167	14.213	22.896	0.223	100.856		46.9322	40.5415	12.5263	86.4727
hb-ol gabbro	EU1	r	cpxinc_r	49.383	0.753	5.544	0.027	7.448	0.18	13.59	21.952	0.211	99.097		46.9061	40.4089	12.685	79.6984
hb-ol gabbro	EU1	r	cpxinc_r	50.777	0.424	4.161	0.001	8.274	0.217	14.529	22.2	0.215	100.799		45.3039	41.2592	13.4369	82.4749
hb gabbro	EU12	c	cpx_c_amph3	49.568	0.779	4.874	0.002	7.44	0.181	14.37	22.708	0.18	100.105		46.7175	41.1396	12.1429	85.9047
hb gabbro	EU12	c	cpx1_c	51.403	0.456	3.088	0.015	7.84	0.277	15.76	21.106	0.266	100.212		42.7815	44.4538	12.7647	84.3805
hb gabbro	EU12	c	cpx2_c	49.227	0.828	5.216	0.008	7.658	0.165	13.924	22.759	0.225	100.011		47.2247	40.2053	12.5701	84.9626
hb gabbro	EU12	c	cpx3_c	49.032	0.831	5.206	0.019	7.422	0.171	14.276	22.595	0.239	99.794		46.7481	41.1019	12.15	87.4255
hb gabbro	EU12	c	cpx4_lpc	51.207	0.371	2.657	-0.005	8.873	0.405	14.923	21.384	0.266	100.086		43.3367	42.0848	14.5785	81.8133
hb gabbro	EU12	c	cpxinc_c	50.954	0.476	3.021	0.021	7.005	0.185	15.511	22.114	0.194	99.484		44.8797	43.8052	11.315	86.6752
hb gabbro	EU12	inc	cpxinc	49.815	0.669	4.351	0.007	7.842	0.197	14.412	22.448	0.269	100.013		46.0724	41.1614	12.7662	85.8874
hb gabbro	EU12	m	cpxcluster1	48.875	0.754	5.151	0.027	7.959	0.179	14.042	22.573	0.285	99.85		46.6405	40.3743	12.9852	87.3959
hb gabbro	EU12	m	cpxcluster2	49.735	0.739	4.799	0.033	7.757	0.21	14.066	22.799	0.227	100.369		46.9658	40.3218	12.7124	84.6539
hb gabbro	EU12	m	cpxcluster3	49.972	0.588	4.11	0.035	8.272	0.237	14.435	21.94	0.268	99.858		45.1287	41.3177	13.5536	83.8335
hb gabbro	EU12	m	cpxcluster4	49.67	0.687	4.6	0.03	8.26	0.2	14.028	22.319	0.295	100.089		46.1244	40.3418	13.5338	83.8207
hb gabbro	EU12	r	cpx1_r	48.905	0.797	5.105	0.009	7.649	0.137	14.109	22.844	0.248	99.804		47.1087	40.4882	12.4031	87.9081
hb gabbro	EU12	r	cpx1_r	48.466	0.974	5.668	0.014	7.703	0.136	13.734	22.874	0.21	99.778		47.6075	39.7771	12.6155	86.2493
hb gabbro	EU12	r	cpx2_r	49.606	0.619	4.246	-0.003	8.617	0.281	13.877	22.283	0.335	99.863		45.9685	39.8369	14.1947	83.986
hb gabbro	EU12	r	cpx3_r	48.869	0.784	5.115	0.002	7.969	0.152	14.088	22.751	0.28	100.01		46.7909	40.3193	12.8899	88.1001
hb gabbro	EU12	r	cpx4_r	50.115	0.692	4.472	0.007	7.876	0.163	14.391	22.532	0.267	100.515		46.1882	41.0511	12.7608	84.8135
hb gabbro	EU12	r	cpxinc_r	49.463	0.713	4.578	-0.004	7.717	0.21	14.346	22.464	0.242	99.737		46.26	41.1105	12.6295	86.3098
hb gabbro	EU14	c	cpx1_c	48.711	0.713	5.398	0.005	8.898	0.22	13.098	22.565	0.199	99.808		47.1583	38.0918	14.7499	81.0588
hb gabbro	EU14	c	cpx2_c	49.789	0.641	4.103	0.014	8.113	0.348	14.081	22.424	0.212	99.731		46.1648	40.3399	13.4953	83.704
hb gabbro	EU14	c	cpx3_c	51.028	0.383	2.713	0	8.371	0.297	14.524	22.307	0.272	99.896		45.3063	41.0494	13.6444	82.9118
hb gabbro	EU14	c	cpx4_c	50.146	0.601	4.105	0.002	8.176	0.262	13.848	22.546	0.225	99.912		46.6182	39.8452	13.5366	81.5073
hb gabbro	EU14	inc	cpxinc	49.968	0.695	4.705	-0.001	8.512	0.241	13.742	22.653	0.231	100.758		46.6506	39.3808	13.9686	81.764
hb gabbro	EU14	r	cpx1_r	51.014	0.526	3.789	-0.006	8.244	0.279	14.191	22.575	0.245	100.864		46.1294	40.3521	13.5185	81.3045
hb gabbro	EU14	r	cpx2_r	50.456	0.514	3.664	-0.003	8.314	0.28	14.181	22.456	0.286	100.152		45.9716	40.3987	13.6297	83.1628
hb gabbro	EU14	r	cpx3_r	49.686	0.621	4.472	0.008	8.199	0.253	13.837	22.866	0.275	100.23		46.9928	39.5718	13.4353	84.8772
hb gabbro	EU14	r	cpx4_r	50.59	0.657	4.319	0.02	8.583	0.296	13.977	22.53	0.251	101.237		46.1063	39.803	14.0907	81.235
hb gabbro	EU14_3	c	3_px_c	48.152	0.747	5.168	-0.01	8.777	0.294	13.377	22.196	0.22	98.903		46.4148	38.9263	14.6589	83.6639
hb-ol gabbro	EU16	inc	cpxinc	48.221	0.9	6.669	0.111	7.27	0.11	13.338	23.071	0.21	99.901		48.7286	39.2023	12.0691	85.5404
hb-ol gabbro	EU16	inc	cpxinc	49.422	0.763	6.405	0.01	5.938	0.105	14.485	23.236	0.194	100.557		48.3297	41.9251	9.74512	89.0763
gabbronorite	EU18	c	cpx1_c	47.148	1.259	7.583	0.025	7.516	0.123	13.204	22.836	0.279	99.977		48.4739	39.0028	12.5233	87.8528
gabbronorite	EU18	c	cpx2_c	47.935	1.011	6.382	0.032	7.775	0.15	13.583	22.594	0.257	99.73		47.4478	39.6937	12.8585	86.8973
gabbronorite	EU18	c	cpx3_c	46.874	1.258	7.819	0.061	7.27	0.127	13.306	22.865	0.262	99.849		48.5554	39.3203	12.1244	89.5326
gabbronorite	EU18	c	cpx4_c	46.206	1.405	8.149	0.048	7.659	0.143	13.034	22.734	0.262	99.64		48.4861	38.6832	12.8307	89.3356
gabbronorite	EU18	c	cpx5_c	48.782	0.925	6.135	0.017	7.25	0.132	13.94	22.887	0.255	100.322		47.6844	40.416	11.8997	87.1644
gabbronorite	EU18	m	cpx4_m	50.518	0.572	3.99	0.024	6.51	0.108	15.39	22.745	0.205	100.061		46.1487	43.4526	10.3987	89.2664
gabbronorite	EU18	r	cpx1_r	48.881	0.87	5.643	0.052	7.034	0.165	14.671	22.829	0.302	100.447		46.7822	41.8366	11.3812	92.0944
gabbronorite	EU18	r	cpx2_r	47.852	1.107	7.277	0.022	7.075	0.111	13.692	23.215	0.266	100.628		48.5503	39.8468	11.6029	90.1595
gabbronorite	EU18	r	cpx3_r	47.915	1.144	7.196	0.056	7.177	0.135	13.524	23.202	0.213	100.562		48.6664	39.474	11.8596	87.7797
gabbronorite	EU18	r	cpx4_r	49.335	0.886	4.879	0.031	7.924	0.213	14.061	22.344	0.347	100.019		46.351	40.5898	13.0592	85.4927
gabbronorite	EU18	r	cpxinc_r	48.899	0.789	5.794	0.024	7.129	0.131	14.189	22.928	0.257	100.149		47.4856	40.8932	11.6212	88.9943
gabbronorite	EU18	r	cpxrim_outer	51.805	0.45	1.786	-0.004	9.603	0.366	14.801	20.954	0.357	100.132		42.5151	41.7898	15.6952	78.9778
gabbronorite	EU18	r	cpxrim_outer	52.017	0.437	1.856	0.034	10	0.337	16.946	17.715	0.297	99.643		35.9135	47.8065	16.28	79.2396
hb-gabbronorite	EU22	c	cpx_3_c	51.31	0.397	2.212	0.001	10.255	0.55	13.928	20.902	0.267	99.822		42.9357	39.8127	17.2516	75.0164
hb-gabbronorite	EU22	c	cpx2_c	51.256	0.431	2.803	0.002	11.021	0.605	13.474	20.322	0.372	100.286		42.237	38.9697	18.7933	72.1399
hb-gabbronorite	EU22	c	cpx5_c	50.939	0.484	2.936	0.015	11.27	0.547	13.124	20.74	0.259	100.313		43.0337	37.8939	19.0724	70.8695
hb-gabbronorite	EU22	c	cpx6_c	52.456	0.303	1.778	0.004	10.101	0.513	14.217	21.104	0.35	100.827		42.9429	40.2567	16.8004	75.0243
hb-gabbronorite	EU22	c	cpx7_c	49.366	0.42	2.882	0.004	12.009	0.641	12.504	20.189	0.272	98.347		42.5948	36.7108	20.6944	71.037
hb-gabbronorite	EU22	dp	cpx4_dp	52.083	0.313	1.782	0.006	9.746	0.554	14.268	20.944	0.304	100		42.9043	40.6731	16.4226	75.4105
hb-gabbronorite	EU22	inc	inc	51.158	0.34	2.259	0.016	9.589	0.496	13.676	21.823	0.353	99.721		44.8301	39.0946	16.0753	77.8929
hb-gabbronorite	EU22	int	intcpx_1	52.097	0.271	1.718	0	9.921	0.552	13.951	21.071	0.304	99.893		43.3206	39.9133	16.7661	74.1754
hb-gabbronorite	EU22	int	intcpx_1	52.183	0.329	1.671	-0.018	9.33	0.543	14.387	21.31	0.348	100.105		43.4821	40.8508	15.6672	77.2925
hb-gabbronorite	EU22	int	intcpx_1	51.622	0.307	1.87	0.002	9.785	0.561	14.163	21.097	0.323	99.744		43.193	40.3507	16.4563	76.9141
hb-gabbronorite	EU22	int	intcpx_2	52.288	0.26	1.496	0.002	10.294	0.59	14.655	20.521	0.292	100.399		41.5607	41.3022	17.1371	75.7686
hb-gabbronorite	EU22	int	intcpx_2	51.964	0.414	2.167	-0.005	9.206	0.455	14.495	21.268	0.253	100.224		43.4418	41.2005	15.3577	76.9083
hb-gabbronorite	EU22	int	intcpx1	51.851	0.354	1.963	0	9.613	0.559	14.102	21.253	0.315	100.014		43.5612	40.222	16.2168	76.1259
hb-gabbronorite	EU22	int	intcpx2	52.007	0.292	1.863	-0.004	9.844	0.538	14.161	21.172	0.363	100.241		43.2544	40.2592	16.4864	76.295
hb-gabbronorite	EU22	int	intamph1	52.023	0.234	1.301	-0.004	11.392	0.696	14.645	19.266	0.264	99.823		39.2799	41.5501	19.17	73.0086
hb-gabbronorite	EU22	int	intamph2	51.185	0.446	2.469	0.007	10.511	0.501	13.697	21.221	0.242	100.281		43.454	39.0294	17.5166	74.5884
hb-gabbronorite	EU22	int	intamph2	52.29	0.306	1.919	-0.001	10.18	0.538	14.059	21.103	0.158	100.552		43.0469	39.9076	17.0455	72.6254
hb-gabbronorite	EU22	r	cpx_3_r	52.075	0.327	1.888	-0.002	10.143	0.521	14.494	20.741	0.275	100.462		42.1545	40.9926	16.8529	75.6561
hb-gabbronorite	EU22	r	cpx2_r	52.219	0.328	1.852	-0.002	9.346	0.532	14.229	21.274	0.287	100.072		43.6222	40.6009	15.7769	75.5489
hb-gabbronorite	EU22	r	cpx4_r	51.468	0.315	1.971	0	10.484	0.571	13.793	20.875	0.282	99.76		42.8967	39.442	17.6613	74.1294
hb-gabbronorite	EU22	r	cpx5_r	51.644	0.388	2.108	0.003	9.815	0.505	14.201	21.085	0.345	100.1		43.1508	40.4424	16.4068	76.9012
hb-gabbronorite	EU22	r	cpx7_r	50.99	0.389	2.083	-0.004	9.427	0.474	13.859	21.007	0.335	98.579		43.7733	40.1865	16.0402	76.4995
hb-gabbronorite	EU22	r	opx_r	51.723	0.34	2.044	0.007	10.197	0.509	13.888	21.07	0.326	100.106		43.247	39.6675	17.0855	74.7637
hb-gabbronorite	EU22_1	c	1_px_c	50.125	0.429	2.333	0.005	10.477	0.571	14.26	20.754	0.253	99.211		42.2323	40.3799	17.3878	79.6749
hb-gabbronorite	EU22_1	r	1_px_r	50.816	0.29	1.85	-0.005	9.606	0.587	14.453	21.275	0.405	99.284		43.1814	40.8214	15.9972	82.5324
hb-gabbro	EU23	c	cpx1_c	50.174	0.653	4.302	0.008	7.879	0.219	14.438	22.429	0.217	100.32		45.9648	41.1742	12.8611	84.1182
hb-gabbro	EU23	c	cpx10_c	51.701	0.385	2.45	0.002	7.723	0.22	15.718	21.589	0.203	99.992		43.5029	44.0744	12.4227	84.0751
hb-gabbro	EU23	c	cpx2_c	51.435	0.392	2.476	0.011	7.714	0.255	15.588	21.599	0.221	99.695		43.6585	43.8458	12.4957	84.5791
hb-gabbro	EU23	c	cpx3_c	49.592	0.665	4.445	0.022	7.944	0.185	14.311	22.484	0.272	99.921		46.1832	40.9056	12.9112	86.1794
hb-gabbro	EU23	c	cpx4_c	49.835	0.779	4.982	0.008	8.341	0.191	14.24	21.976	0.254	100.607		45.4011	40.9384	13.6605	82.5571
hb-gabbro	EU23	c	cpx5_c	51.597	0.412	2.671	0.009	7.726	0.248	15.313	21.913	0.188	100.079		44.3448	43.1225	12.5328	83.101
hb-gabbro	EU23	c	cpx6_c	49.539	0.657	4.704	0.008	8.028	0.206	14.412	22.03	0.26	99.848		45.4631	41.3877	13.1492	85.2359
hb-gabbro	EU23	c	cpx7_c	49.436	0.725	4.869	0.008	8.076	0.213	14.091	22.574	0.278	100.271		46.4564	40.3536	13.19	85.7477
hb-gabbro	EU23	c	cpx8_c	51.76	0.428	2.953	0.009	7.757	0.204	15.276	21.74	0.175	100.306		44.1973	43.2164	12.5863	81.6009
hb-gabbro	EU23	c	cpx9_c	49.084	0.859	5.339	0.02	8.362	0.249	13.983	22.125	0.259	100.28		45.8588	40.3313	13.8099	84.1421
hb-gabbro	EU23	inc	cpxinc	51.284	0.43	2.893	0.007	7.424	0.263	15.366	22.488	0.24	100.403		45.1349	42.9166	11.9486	87.0608
hb-gabbro	EU23	m	cpx2_m	50.131	0.666	4.169	0.017	7.952	0.196	14.475	22.075	0.281	99.965		45.486	41.5048	13.0092	84.0177
hb-gabbro	EU23	r	cpx1_r	48.675	0.908	5.651	0.016	8.046	0.215	13.557	22.713	0.234	100.02		47.3484	39.3276	13.324	84.6069
hb-gabbro	EU23	r	cpx10_r	49.326	0.732	4.834	0.006	7.874	0.205	14.042	22.401	0.263	99.683		46.4796	40.544	12.9764	84.9112
hb-gabbro	EU23	r	cpx2_r	49.56	0.638	4.453	0.011	7.426	0.201	14.296	22.578	0.235	99.405		46.6708	41.1223	12.2069	86.1984
hb-gabbro	EU23	r	cpx3_r	50.363	0.634	4.339	0.006	7.643	0.164	14.541	22.591	0.261	100.543		46.2232	41.402	12.3748	85.1484
hb-gabbro	EU23	r	cpx4_r	49.013	0.898	5.719	0.01	8.368	0.179	13.809	22.64	0.241	100.881		46.715	39.6502	13.6347	84.7188
hb-gabbro	EU23	r	cpx5_r	50.383	0.575	3.956	0.007	7.6	0.203	14.715	22.448	0.214	100.101		45.8387	41.8137	12.3476	85.1421
hb-gabbro	EU23	r	cpx6_r	47.571	1.1	6.411	-0.006	8.394	0.141	13.22	22.481	0.262	99.581		47.3597	38.755	13.8853	85.1325
hb-gabbro	EU23	r	cpx8_r	48.359	0.982	6.014	-0.01	8.461	0.18	13.345	22.447	0.266	100.075		47.0595	38.9324	14.0081	83.6931
hb-gabbro	EU23	r	cpx9_r	50.464	0.567	3.739	0.009	7.586	0.209	15.013	22.588	0.224	100.4		45.6231	42.1966	12.1802	87.3684
hb-gabbro	EU23_1	c	1_px_c	49.569	0.669	4.618	0.01	7.86	0.217	14.394	22.222	0.179	99.743		45.8108	41.2923	12.8969	84.6756
hb-gabbro	EU23_1	r	1_px_r	48.865	0.707	4.743	0.003	7.914	0.193	14.435	22.439	0.136	99.435		45.9916	41.1713	12.8371	87.3636
hb-gabbro	EU28	c	cpx_c	49.529	0.794	5.042	0.008	8.312	0.179	13.542	22.365	0.224	99.996		46.7899	39.4247	13.7854	80.3676
hb-gabbro	EU28	c	cpx_c	49.108	0.883	5.479	0.012	7.996	0.171	13.568	22.29	0.236	99.744		46.9194	39.7431	13.3375	81.5027
hb-gabbro	EU28	c	cpx1_c	49.224	0.808	5.051	0.014	8.174	0.227	13.801	22.357	0.272	99.928		46.5123	39.9547	13.5329	83.6081
hb-gabbro	EU28	c	cpxinc1_c	51.038	0.426	3.432	-0.003	7.96	0.224	14.642	21.86	0.366	99.949		44.9941	41.9381	13.0678	82.9725
hb-gabbro	EU28	inc	cpxinc2	49.484	0.577	4.477	0.006	7.529	0.157	14.046	22.574	0.237	99.087		46.9568	40.658	12.3853	84.9153
hb-gabbro	EU28	int	intcpx1	49.321	0.709	4.709	0.007	8.106	0.205	13.814	22.309	0.291	99.47		46.5083	40.0749	13.4168	83.612
hb-gabbro	EU28	int	intcpx2	49.34	0.777	4.851	-0.01	8.05	0.183	13.775	22.342	0.272	99.59		46.6526	40.0265	13.3209	82.9771
hb-gabbro	EU28	m	cpx	49.082	0.81	5.212	0	7.748	0.215	13.887	22.387	0.259	99.598		46.7567	40.3608	12.8825	84.4406
hb-gabbro	EU28	m	cpx	49.533	0.771	5.049	0.011	8.065	0.183	13.854	22.448	0.264	100.179		46.6522	40.0657	13.2821	83.0631
hb-gabbro	EU28	r	cpx_r	49.09	0.859	5.416	0.012	7.944	0.176	13.806	22.449	0.23	99.981		46.8164	40.0656	13.1181	83.6072
hb-gabbro	EU28	r	cpx_r	49.078	0.888	5.646	-0.013	7.948	0.175	13.678	22.454	0.251	100.131		46.9928	39.8348	13.1724	83.2262
hb-gabbro	EU28	r	cpx1_r	49.463	0.779	5.035	0.005	8.306	0.24	13.785	22.267	0.282	100.162		46.321	39.9049	13.7741	82.5488
hb-gabbro	EU28	r	cpxedge	49.313	0.809	5.289	-0.002	7.919	0.17	13.842	22.389	0.306	100.047		46.7262	40.2002	13.0736	84.0669
hb-gabbro	EU28	r	cpxedge	48.457	0.76	5.004	0.005	8.083	0.191	13.794	22.132	0.305	98.732		46.3777	40.2236	13.3987	85.8793
hb-gabbro	EU28	r	cpxedge	49.531	0.709	4.586	0.015	8.226	0.202	13.682	22.344	0.213	99.511		46.6272	39.7312	13.6416	81.3125
hb-gabbro	EU28	r	cpxedge	48.985	0.788	5.233	0.005	7.825	0.181	13.766	22.395	0.232	99.41		46.8965	40.1144	12.989	83.7275
hb-gabbro	EU28	r	cpxedge	50.335	0.705	4.744	-0.001	8.193	0.188	14.014	22.412	0.285	100.887		46.2923	40.2804	13.4273	81.8307
hb-gabbro	EU28	r	cpxinc1_r	50.414	0.616	4.382	-0.004	8.074	0.189	14.021	21.83	0.284	99.81		45.7027	40.8479	13.4493	79.6705
hb-gabbro	EU30	c	EU30_cpx1_c	48.774	0.594	4.089	0.026	8.849	0.314	14.761	20.943	0.249	98.614		43.1326	42.3044	14.5629	86.394
hb-gabbro	EU30	c	EU30_cpx2_c	49.046	0.685	4.673	-0.016	7.721	0.174	14.504	22.623	0.287	99.692		46.2678	41.2781	12.4541	89.9195
hb-gabbro	EU30	c	EU30_cpx3_c	49.374	0.656	4.506	0.022	7.942	0.211	14.522	22.477	0.275	99.978		45.8904	41.2585	12.8511	88.27
hb-gabbro	EU30	c	EU30_cpx4_c	48.936	0.736	4.846	0.029	7.608	0.176	14.322	22.83	0.217	99.7		46.8116	40.8653	12.3231	88.9267
hb-gabbro	EU30	r	EU30_cpx1_r	45.839	1.526	7.197	-0.005	11.876	0.351	13.088	18.7	0.297	98.872		40.35	39.2987	20.3512	76.7516
hb-gabbro	EU30	r	EU30_cpx2_r	48.771	0.705	4.732	0.02	7.771	0.187	14.484	22.588	0.238	99.498		46.211	41.2343	12.5547	90.026
hb-gabbro	EU30	r	EU30_cpx3_r	48.771	0.775	5.298	0.011	8.053	0.205	13.918	22.546	0.227	99.802		46.6824	40.1017	13.2159	86.039
hb-gabbro	EU30	r	EU30_cpx4_r	49.842	0.59	3.984	0.012	8.081	0.262	14.517	22.259	0.29	99.827		45.5093	41.3023	13.1884	86.2822
hb-ol gabbro	EU49_1	c	EU49_px_c	48.512	0.844	5.348	-0.003	7.358	0.146	14.164	22.704	0.248	99.318		47.0941	40.8839	12.022	89.0326
hb-ol gabbro	EU49_1	r	EU49_px_r	46.576	1.093	7.028	0.039	7.397	0.132	13.57	22.777	0.236	98.845		47.9934	39.7895	12.2171	92.1527
hb-ol gabbro	EU49_2	c	EU49_2_px_c	49.574	0.695	4.372	0.016	7.621	0.196	14.779	22.297	0.256	99.809		45.5929	42.0532	12.354	88.0892
hb-ol gabbro	EU49_2	c	EU49_2_px_c	48.26	0.891	5.763	0.015	7.73	0.167	14.127	22.8	0.222	99.967		46.9622	40.4918	12.546	89.6519
hb-ol gabbro	EU49_2	r	EU49_2_px_r	47.888	0.904	5.787	0.011	7.253	0.153	14.03	22.668	0.212	98.911		47.3145	40.7513	11.9342	89.8022
hb-ol gabbro	EU49_2	r	EU49_2_px_r	50.488	0.49	3.318	-0.007	7.805	0.212	15.301	21.912	0.256	99.78		44.3519	43.0976	12.5506	87.1848
hb-ol gabbro	EU49(1)_1	c	EU49(1)_1_px_c	51.389	0.412	2.203	0.031	7.516	0.254	15.437	21.959	0.186	99.384		44.3881	43.423	12.1888	84.5533
hb-ol gabbro	EU49(1)_1	c	EU49(1)_1_px_c	51.002	0.481	2.799	0.016	7.258	0.238	15.695	21.85	0.248	99.602		44.1446	44.1256	11.7297	87.5498
hb-ol gabbro	EU49(1)_1	r	EU49(1)_1_px_r	49.837	0.686	3.409	0.002	10.089	0.427	14.113	20.705	0.304	99.568		42.7024	40.5041	16.7935	79.1227
hb-ol gabbro	EU59	c	cpx_c	47.371	1.068	6.942	0.009	7.022	0.114	13.755	23.341	0.248	99.849		48.6456	39.8921	11.4623	92.6107
hb-ol gabbro	EU59	c	opx1_c	48.2	0.89	6.216	0.028	6.549	0.112	14.361	23.384	0.198	99.943		48.208	41.1991	10.593	93.3956
hb-ol gabbro	EU59	c	cpx2_c	46.882	1.141	7.263	0.026	6.937	0.096	13.564	23.317	0.236	99.467		48.974	39.6445	11.3815	93.0546
hb-ol gabbro	EU59	c	cpx3_c	48.779	0.754	5.294	0.002	7.261	0.191	14.851	22.467	0.22	99.81		45.9608	42.2767	11.7626	91.2661
hb-ol gabbro	EU59	c	opx2_c	47.291	0.933	6.26	0.032	6.546	0.105	14.275	23.395	0.229	99.073		48.3611	41.0632	10.5757	97.0665
hb-ol gabbro	EU59	c	cpx4_c	47.2	1.106	7.192	0.027	6.963	0.107	13.729	23.401	0.253	99.972		48.801	39.8416	11.3574	93.5182
hb-ol gabbro	EU59	c	cpx5_c	48.907	0.784	5.728	0.011	6.54	0.113	14.634	23.273	0.228	100.213		47.7165	41.7525	10.531	92.5351
hb-ol gabbro	EU59	c	cpx6_c	48.341	0.84	5.78	0.048	6.51	0.121	14.649	23.244	0.241	99.763		47.6898	41.824	10.4862	94.762
hb-ol gabbro	EU59	c	opx3_c	48.556	0.863	5.742	0.02	6.769	0.118	14.423	23.19	0.213	99.895		47.7391	41.3173	10.9437	91.8479
hb-ol gabbro	EU59	c	cpx7_c	48.047	0.894	6.025	0.011	6.765	0.134	14.258	23.132	0.219	99.5		47.898	41.0834	11.0186	92.7567
hb-ol gabbro	EU59	inc	cpxinc	48.484	0.925	6.35	0.008	6.746	0.112	14.189	23.398	0.17	100.372		48.3012	40.76	10.9388	90.5492
hb-ol gabbro	EU59	inc	px_inc	48.281	0.967	6.321	0.033	6.752	0.135	14.184	23.288	0.211	100.188		48.1726	40.8291	10.9983	91.6833
hb-ol gabbro	EU59	inc	inc_inplaginc	48.058	0.756	5.584	-0.001	6.997	0.143	14.247	23.216	0.211	99.207		47.8248	40.8406	11.3345	93.1373
hb-ol gabbro	EU59	m	small_px	47.956	0.876	5.869	0.051	6.77	0.112	14.197	23.341	0.181	99.356		48.2212	40.8149	10.9639	92.8934
hb-ol gabbro	EU59	m	small_px	47.359	1.032	7	0.03	6.772	0.102	13.836	23.405	0.198	99.74		48.8029	40.1467	11.0504	93.0331
hb-ol gabbro	EU59	m	small_px	47.652	1.024	6.986	0.031	6.801	0.114	13.822	23.463	0.211	100.106		48.8491	40.0448	11.1061	92.2194
hb-ol gabbro	EU59	r	cpx_r	48.111	0.82	5.916	0.017	7.223	0.143	14.09	23.206	0.252	99.78		47.8578	40.4358	11.7064	92.3729
hb-ol gabbro	EU59	r	opx1_r	47.733	1.014	6.47	-0.015	6.81	0.12	13.976	23.393	0.246	99.745		48.5495	40.3631	11.0874	93.1662
hb-ol gabbro	EU59	r	cpx2_r	47.261	0.982	6.348	-0.002	6.918	0.113	14.01	23.341	0.156	99.128		48.3727	40.4038	11.2235	93.7804
hb-ol gabbro	EU59	r	cpx3_r	46.822	1.121	7.301	0.007	7.103	0.11	13.766	23.304	0.117	99.655		48.5325	39.8945	11.573	92.7771
hb-ol gabbro	EU59	r	opx2_r	48.363	0.792	5.542	-0.006	7.186	0.149	14.372	22.97	0.264	99.622		47.2407	41.1316	11.6278	92.3431
hb-ol gabbro	EU59	r	cpx4_r	48.957	0.713	4.95	0.019	6.276	0.129	14.755	23.427	0.193	99.419		47.904	41.9853	10.1107	93.5244
hb-ol gabbro	EU59	r	cpx5_r	47.186	1.047	6.719	-0.005	6.849	0.117	13.934	23.261	0.272	99.378		48.4469	40.3846	11.1685	94.9034
hb-ol gabbro	EU59	r	cpx6_r	47.902	0.969	6.354	0.056	6.831	0.108	14.247	23.31	0.267	100.034		48.0809	40.8937	11.0254	94.2344
hb-ol gabbro	EU59	r	cpx6_r	48.197	0.954	6.324	0.015	6.878	0.127	14.09	23.504	0.343	100.425		48.4548	40.4212	11.124	94.2098
hb-ol gabbro	EU59	r	opx3_r	46.598	1.173	7.463	0.019	6.995	0.121	13.498	23.399	0.243	99.508		49.0956	39.411	11.4933	94.2426
hb-ol gabbro	EU59	r	cpx7_r	47.023	1.157	7.337	0.035	7.168	0.113	13.569	23.259	0.229	99.88		48.7072	39.5415	11.7514	91.9749
hb gabbronorite	EU60	c	cpx1_c	48.727	0.644	4.055	0.001	8.267	0.258	14.986	21.368	0.277	98.591		43.7932	42.7397	13.4671	89.4694
hb gabbronorite	EU60	c	px_c	50.579	0.346	2.79	-0.009	7.807	0.265	16.156	21.301	0.358	99.592		42.5958	44.9576	12.4466	91.3066
hb gabbronorite	EU60	c	cpx2_c	49.216	0.636	3.861	-0.016	8.381	0.241	15.149	21.18	0.272	98.907		43.2994	43.0966	13.604	87.7399
hb gabbronorite	EU60	inc	px_inc	49.434	0.688	4.275	-0.006	7.582	0.192	14.842	22.238	0.24	99.488		45.478	42.2378	12.2842	88.5223
hb gabbronorite	EU60	inc	px_inc	48.385	0.781	5.733	0.014	7.749	0.167	14.044	22.881	0.262	100.016		47.1503	40.272	12.5776	89.9662
hb gabbronorite	EU60	r	cpx1_r	49.059	0.583	4.165	0.035	7.405	0.188	15.004	22.801	0.228	99.468		46.0371	42.1564	11.8065	93.1866
hb gabbronorite	EU60	r	px_r	47.859	0.832	6.172	0.003	7.803	0.168	13.805	23.108	0.231	99.989		47.6862	39.6433	12.6706	90.8978
hb gabbronorite	EU60	r	cpx2_r	48.286	0.812	5.845	0.006	7.845	0.168	13.935	22.698	0.262	99.853		47.0214	40.1714	12.8072	88.7808
hb gabbro	EU63	c	cpx1_c	50.611	0.386	2.951	-0.002	9.127	0.419	14.177	22.073	0.284	100.032		44.8726	40.1058	15.0216	82.112
hb gabbro	EU63	c	cpx2_c	50.723	0.315	2.449	0.015	9.092	0.43	14.119	22.252	0.319	99.707		45.1659	39.8794	14.9546	82.5635
hb gabbro	EU63	c	cpxinc_c	51.106	0.334	2.582	0.016	9.23	0.418	14.05	22.384	0.295	100.423		45.3047	39.5717	15.1236	81.1362
hb gabbro	EU63	c	cpx3_c	51.337	0.287	2.272	-0.029	9.288	0.469	14.131	22.061	0.197	100.004		44.7492	39.8874	15.3633	78.7724
hb gabbro	EU63	c	cpx5_c	50.667	0.372	2.965	0.027	9.14	0.395	14.045	22.422	0.243	100.272		45.4363	39.6053	14.9585	81.739
hb gabbro	EU63	inc	cpxinc	51.759	0.268	2.041	-0.002	9.495	0.515	15.471	20.821	0.246	100.622		41.5546	42.9673	15.4781	81.7883
hb gabbro	EU63	r	cpx1_r	51.078	0.298	2.325	0.002	9.416	0.432	13.831	22.506	0.328	100.211		45.58	38.9792	15.4409	80.7939
hb gabbro	EU63	r	cpx2_r	49.442	0.519	3.717	0.015	10.421	0.554	13.407	21.376	0.305	99.761		44.0585	38.4537	17.4878	79.2818
hb gabbro	EU63	r	cpxinc_r	51.151	0.301	2.351	0.012	9.2	0.434	14.099	22.388	0.284	100.225		45.2564	39.6603	15.0833	81.253
hb gabbro	EU63	r	cpx3_r	50.938	0.297	2.348	0.014	9.135	0.424	14.109	22.409	0.251	99.93		45.3216	39.7083	14.9701	81.6328
hb gabbro	EU63	r	cpx4_r	50.938	0.318	2.279	-0.003	9.187	0.428	14.047	22.448	0.278	99.922		45.4056	39.5384	15.056	81.6775
hb gabbro	EU63	r	cpx5_r	51.277	0.296	2.25	0.005	9.158	0.434	14.052	22.381	0.313	100.171		45.3359	39.6099	15.0542	80.9245
gabbronorite	EU65_2	c	EU65_2_cpx_c	51.712	0.196	2.007	0.012	8.917	0.491	14.951	21.077	0.268	99.634		42.8493	42.2969	14.8538	80.2251
gabbronorite	EU65_2	r	EU65_2_cpx_r	50.282	0.271	2.216	0.043	9.074	0.424	15.159	21.235	0.24	98.943		42.7567	42.4742	14.7691	85.5898
hb gabbro	EU66	c	cpx1_c	48.218	0.866	5.959	-0.013	7.519	0.141	13.933	22.826	0.195	99.636		47.4244	40.2828	12.2928	88.277
hb gabbro	EU66	r	cpx1_r	48.595	0.8	5.288	0.014	7.41	0.172	14.134	23.013	0.233	99.65		47.4163	40.5249	12.0588	89.7114
ol gabbronorite	EU68	m	smallcpx	51.244	0.423	1.956	0.017	9.545	0.347	14.846	20.836	0.356	99.578		42.384	42.0243	15.5917	80.4762
hb-ol gabbro	EU77	c	cpxinc_c	46.986	0.882	7.058	0.606	5.891	0.116	14.237	22.694	0.286	98.753		48.1435	42.0289	9.82753	95.9277
hb-ol gabbro	EU77	c	cpx1_c	47.282	0.75	6.278	0.456	5.95	0.116	14.34	23.278	0.229	98.677		48.592	41.6554	9.75259	97.5327
hb-ol gabbro	EU77	c	cpx2_c	48.967	0.687	5.379	0.179	6.274	0.143	15.052	22.953	0.214	99.846		46.9841	42.8754	10.1405	93.7707
hb-ol gabbro	EU77	c	cpx3_c	48.998	0.491	4.599	0.35	5.045	0.115	15.616	22.597	0.161	97.971		46.7665	44.9735	8.26001	95.3015
hb-ol gabbro	EU77	c	cpx4_c	48.841	0.469	4.391	0.351	5.568	0.153	15.495	22.645	0.281	98.189		46.5757	44.3488	9.07549	97.3899
hb-ol gabbro	EU77	inc	cpxinc	52.133	0.185	2.93	0.095	5.775	0.166	16.633	22.852	0.204	100.972		45.163	45.7438	9.09325	92.3739
hb-ol gabbro	EU77	inc	inc2	48.307	0.705	6.104	0.244	5.411	0.097	14.836	23.418	0.225	99.35		48.4712	42.732	8.79678	97.0982
hb-ol gabbro	EU77	r	cpxinc_r	48.702	0.776	4.828	0.415	6.06	0.147	15.314	22.383	0.259	98.873		46.1643	43.9521	9.88362	94.3804
hb-ol gabbro	EU77	r	cpx1_r	49.803	0.501	3.686	0.349	5.648	0.152	16.032	22.615	0.245	99.04		45.7777	45.1593	9.06301	96.2226
hb-ol gabbro	EU77	r	cpx2_r	46.919	0.885	6.053	0.156	6.81	0.131	14.129	22.96	0.234	98.264		47.8719	40.9943	11.1338	95.7969
hb-ol gabbro	EU77	r	cpx3_r	50.734	0.446	3.448	0.147	5.848	0.165	16.026	22.357	0.236	99.427		45.3358	45.2226	9.44166	91.9132
hb-ol gabbro	EU77	r	cpx4_r	48.37	0.8	5.193	0.27	6.152	0.133	14.792	22.716	0.234	98.671		47.1745	42.747	10.0785	93.5595
hb-ol gabbro	EU80	c	cpx1_c	49.991	0.627	4.567	0.004	7.165	0.202	15.629	21.838	0.17	100.204		44.3086	44.1275	11.5639	88.995
hb-ol gabbro	EU80	r	cpx1_r	49.444	0.717	5.014	0.045	6.741	0.145	15.047	22.872	0.253	100.27		46.556	42.6211	10.8229	92.0321
hb-ol gabbro	EU82	c	cpx1_c	48.63	0.662	4.848	0.023	7.4	0.171	15.167	22.705	0.23	99.832		45.746	42.524	11.73	95.169
hb-ol gabbro	EU82	c	cpx2_c	47.549	1.044	6.571	-0.007	7.632	0.146	13.601	23.139	0.263	99.95		48.1468	39.3819	12.4713	90.7511
hb-ol gabbro	EU82	c	cpx3_c	48.726	0.68	5.035	0.02	7.268	0.156	14.612	22.806	0.254	99.559		46.6738	41.6137	11.7125	92.0772
hb-ol gabbro	EU82	c	cpx4_c	49.826	0.471	3.86	0.009	7.43	0.199	15.002	22.358	0.23	99.385		45.5082	42.4921	11.9997	88.9711
hb-ol gabbro	EU82	c	cpx5_c	48.464	0.792	5.491	0.011	7.245	0.132	14.289	22.975	0.265	99.661		47.3246	40.9578	11.7177	91.4686
hb-ol gabbro	EU82	c	cpx6_c	48.935	0.733	5.133	0.018	7.392	0.157	14.433	23.141	0.225	100.179		47.1807	40.9489	11.8704	91.0494
hb-ol gabbro	EU82	c	cpx_c	48.636	0.971	6.711	0.029	7.459	0.129	13.983	23.147	0.232	101.275		47.7575	40.1468	12.0957	88.3817
hb-ol gabbro	EU82	c	cpx7_c	48.716	0.845	5.626	-0.009	7.345	0.143	14.151	23.039	0.25	100.097		47.4905	40.5913	11.9182	89.4917
hb-ol gabbro	EU82	c	cpx8_c	49.456	0.621	4.427	0.071	7.537	0.168	14.794	22.644	0.274	99.977		46.0463	41.863	12.0907	90.1368
hb-ol gabbro	EU82	c	opx_c	47.887	0.806	5.438	0.033	7.339	0.144	14.4	23.014	0.203	99.267		47.1487	41.0528	11.7985	93.7461
hb-ol gabbro	EU82	r	cpx1_r	48.037	0.767	4.94	0.044	7.105	0.149	14.177	22.752	0.187	98.152		47.3214	41.0323	11.6463	90.4108
hb-ol gabbro	EU82	r	cpx2_r	48.919	0.605	4.616	0.007	7.224	0.176	14.818	22.515	0.225	99.109		46.0953	42.216	11.6888	91.3013
hb-ol gabbro	EU82	r	cpx3_r	47.504	0.903	6.256	0.042	7.208	0.133	13.903	22.979	0.257	99.178		47.8905	40.3209	11.7886	92.3216
hb-ol gabbro	EU82	r	cpx4_r	48.511	0.971	6.186	0.048	7.382	0.147	13.959	23.359	0.211	100.785		48.0677	39.9721	11.9602	89.6313
hb-ol gabbro	EU82	r	cpx5_r	49.696	0.459	4.03	0.008	7.555	0.197	15.026	22.056	0.391	99.419		45.0623	42.7202	12.2175	90.7
hb-ol gabbro	EU82	r	cpx6_r	49.676	0.536	4.153	0.007	7.539	0.198	15.03	22.467	0.237	99.819		45.5207	42.3766	12.1027	89.7907
hb-ol gabbro	EU82	r	cpx_r	49.261	0.622	4.453	0.044	7.36	0.183	14.922	22.762	0.21	99.817		46.1283	42.0811	11.7907	91.368
hb-ol gabbro	EU82	r	cpx7_r	48.011	0.834	5.533	0.03	7.199	0.129	14.156	22.845	0.22	98.965		47.4001	40.8726	11.7273	91.1397
hb-ol gabbro	EU82	r	cpx8_r	49.26	0.687	5.145	0.02	6.886	0.149	14.778	23.105	0.211	100.239		47.0561	41.8821	11.0619	91.5636
hb-ol gabbro	EU82	r	opx_r	48.053	0.756	6.44	0.068	6.539	0.1	14.482	23.545	0.196	100.195		48.2385	41.2883	10.4732	95.9603
hb-ol gabbro	EU93	c	cpx1_c	48.973	0.684	4.635	0.019	7.247	0.175	14.587	22.739	0.286	99.359		46.6317	41.6273	11.741	91.3412
hb-ol gabbro	EU93	c	cpx2_c	48.215	0.683	4.45	0.061	6.227	0.123	15.199	22.946	0.17	98.08		46.8422	43.1766	9.98114	97.0094
hb-ol gabbro	EU93	c	cpx3_c	48.418	0.748	5.134	0.052	7.319	0.17	14.467	22.575	0.191	99.071		46.5589	41.5199	11.9211	90.2753
hb-ol gabbro	EU93	r	cpx1_r	49.181	0.561	4.169	0.005	7.24	0.186	14.847	22.204	0.284	98.671		45.6882	42.5123	11.7995	90.1802
hb-ol gabbro	EU93	r	cpx2_r	48.631	0.912	5.873	0.124	6.377	0.114	14.313	23.323	0.211	99.879		48.3297	41.2727	10.3975	91.2181
hb-ol gabbro	EU93	r	cpx3_r	47.799	0.997	6.123	0.087	6.845	0.118	14.145	23.155	0.243	99.519		48.0329	40.832	11.1351	93.0529
gabbronorite	EU95_1	c	EU95_1_cpx_c	51.497	0.385	1.542	-0.002	10.095	0.481	14.566	20.871	0.237	99.665		42.2918	41.073	16.6353	77.3396
gabbronorite	EU95_1	c	EU95_1_cpx_c	51.636	0.358	1.519	0.003	10.232	0.436	14.495	20.797	0.237	99.709		42.2245	40.953	16.8225	76.3349
gabbronorite	EU95_1	r	EU95_1_cpx_r	51.134	0.444	1.689	0.01	10.607	0.487	14.44	20.732	0.282	99.824		41.949	40.6584	17.3926	77.7089
gabbronorite	EU95_1	r	EU95_1_cpx_r	51.251	0.492	1.865	0.018	10.581	0.454	14.273	20.861	0.331	100.126		42.3353	40.3075	17.3572	77.2228
gabbronorite	EU95_2	c	EU95_2_cpx_c	51.027	0.404	1.6	0.014	10.181	0.467	14.653	20.901	0.354	99.6		42.2	41.1695	16.6305	80.5473
gabbronorite	EU95_2	r	EU95_2_cpx_r	50.927	0.383	1.583	-0.024	9.913	0.449	14.431	20.684	0.315	98.654		42.3843	41.15	16.4658	78.4373
gabbronorite	EU95_4	c	EU95_4_px_c	51.503	0.398	1.543	0.017	10.335	0.456	14.634	20.824	0.202	99.921		42.0168	41.0889	16.8942	77.2075
gabbronorite	EU95_4	c	EU95_4_px_c	50.998	0.43	1.644	0.008	10.278	0.455	14.404	20.888	0.263	99.367		42.4117	40.6982	16.89	78.1061
gabbronorite	EU95_4	r	EU95_4_px_r	51.45	0.425	1.714	0.021	9.833	0.422	14.483	21.307	0.275	99.928		43.1186	40.7853	16.096	78.5657
gabbronorite	EU95_4	r	EU95_4_px_r	50.801	0.384	1.492	0.015	9.951	0.439	14.687	20.856	0.267	98.901		42.2724	41.4249	16.3027	80.3012
gabbronorite	EU95_5	c	EU95_5_cpx_c	51.571	0.373	1.53	-0.018	10.297	0.438	14.28	20.787	0.225	99.489		42.4206	40.5524	17.027	75.2562
gabbronorite	EU95_5	c	EU95_5_cpx_c	51.014	0.435	1.422	-0.008	10.779	0.501	14.552	20.19	0.322	99.199		41.0538	41.1758	17.7704	77.4638
gabbronorite	EU95_5	c	EU95_5_px_c	50.93	0.412	1.47	-0.015	10.651	0.488	14.57	20.317	0.269	99.088		41.2751	41.19	17.5349	77.6418
gabbronorite	EU95_5	r	EU95_5_cpx_r	50.846	0.404	1.539	-0.005	9.957	0.45	14.712	20.977	0.314	99.197		42.3781	41.3593	16.2626	81.1753
gabbronorite	EU95_5	r	EU95_5_cpx_r	51.121	0.394	1.673	-0.003	9.155	0.379	14.981	21.331	0.225	99.265		43.0369	42.0604	14.9027	81.7876
gabbronorite	EU95_5	r	EU95_5_px_r	50.691	0.44	1.622	-0.008	10.434	0.472	14.506	20.677	0.274	99.108		41.937	40.9412	17.1219	79.0572
gabbronorite	EU95_6	r	EU95_6_px_r	51.26	0.408	1.53	0.019	10.245	0.449	14.615	20.843	0.395	99.776		42.1446	41.1229	16.7326	79.9795

## Sheet: Opx
OPX				c=core, r=rim, m=mid zone, u=unzoned, inc=inclusion, dp=dark patch, lp=light patch
Type	Sample	Position	Notes	SiO2	TiO2	Al2O3	Cr2O3	FeO	MnO	MgO	CaO	Na2O	K2O	TOTAL		Wo	En	Fs	Mg #
gabbronorite	EU18	m	cpxrim_inner	54.157	0.2	1.386	-0.014	15.294	0.404	27.628	0.938	0.023	0.005	100.035		1.81781	74.507	23.6752	77.9797
gabbronorite	EU18	m	cpxrim_inner	54.449	0.293	1.252	0.011	14.892	0.446	27.93	1.078	0.004	0.008	100.363		2.07763	74.9072	23.0152	78.4642
gabbronorite	EU18	m	cpxrim_inner	53.521	0.234	0.754	0.012	18.422	0.621	25.601	0.945	0.019	0.007	100.136		1.83944	69.3448	28.8158	73.3919
gabbronorite	EU18	m	cpxrim_inner	53.919	0.21	1.151	-0.013	16.683	0.554	25.812	0.832	0.038	-0.002	99.2		1.65684	71.5291	26.8141	73.385
gabbronorite	EU18	r	cpxrim_outer	53.274	0.252	1.496	-0.002	20.481	0.684	23.181	1.351	0.236	0.002	100.958		2.69777	64.4147	32.8876	68.4874
gabbronorite	EU18	r	cpxrim_outer	52.709	0.213	1.136	0.001	21.66	0.708	22.746	1.3	-0.114	0.003	100.478		2.58033	62.8262	34.5935	66.1364
gabbronorite	EU2	c	px2_c	52.489	0.126	0.81	0.004	21.336	1.122	22.135	1.124	0.023	0.003	99.172		2.27347	62.3025	35.4241	65.5984
gabbronorite	EU2	c	px3_c	52.286	0.181	0.94	0.006	20.713	0.907	22.641	1.173	0	-0.019	98.828		2.36819	63.6088	34.023	66.9542
gabbronorite	EU2	c	px4_c	52.817	0.184	0.959	0.003	20.012	0.909	23.143	1.19	0.023	-0.005	99.235		2.3937	64.7808	32.8255	67.8988
gabbronorite	EU2	c	px6_c	52.561	0.171	1.675	0.002	19.258	0.719	23.707	1.225	-0.008	0.001	99.311		2.46062	66.2656	31.2738	69.6194
gabbronorite	EU2	r	px6_r	53.146	0.156	1.581	-0.001	17.455	0.637	25.092	1.33	0.02	0.001	99.417		2.64193	69.3599	27.9982	73.082
gabbronorite	EU65_1	c	EU65_1_cpx_c	53.473	0.135	1.389	-0.008	18.162	0.771	25.292	1.204	0.024	0.007	100.449		2.35498	68.8409	28.8041	73.2672
gabbronorite	EU65_1	r	EU65_1_cpx_r	52.505	0.165	1.577	0.029	18.589	0.727	25.11	1.175	-0.012	-0.001	99.864		2.2992	68.3737	29.3271	73.8133
gabbronorite	EU68	r	alteration_at_rim	53.99	0.185	1.462	0.009	15.043	0.43	28.381	0.825	0.156	0.014	100.495		1.5772	75.5029	22.9199	81.1137
gabbronorite	EU68	u	alteration	54.498	0.111	0.87	0.005	15.331	0.43	28.245	1.162	0.025	0.008	100.685		2.20497	74.5834	23.2117	79.7671
gabbronorite	EU68	u	alteration	53.608	0.19	1.076	-0.004	17.618	0.65	25.881	1.292	0.01	0.006	100.327		2.50838	69.922	27.5696	74.6299
gabbronorite	EU68	u	alteration?	53.935	0.187	1.135	0.018	15.396	0.546	27.7	0.803	0.009	0.009	99.738		1.55186	74.4935	23.9546	78.4424
gabbronorite	EU95_2	c	EU95_2_opx_c	52.288	0.192	0.879	-0.009	20.754	0.811	23.536	1.29	-0.008	-0.001	99.732		2.5404	64.4982	32.9614	69.7567
gabbronorite	EU95_2	r	EU95_2_opx_r	52.46	0.251	0.859	-0.002	21.074	0.822	23.095	1.354	0.01	-0.01	99.913		2.6806	63.626	33.6934	68.2992
gabbronorite	EU95_6	c	EU95_6_opx_c	52.034	0.222	0.938	-0.007	20.601	0.82	23.353	1.324	0	0	99.285		2.62431	64.4129	32.9628	69.6364
hb-gabbronorite	EU12	c	opx4_dpc	54.106	0.115	1.253	-0.018	15.97	0.723	26.778	1.49	0.05	0.006	100.49		2.88014	72.0291	25.0907	77.1849
hb-gabbronorite	EU12	m	opxc_cpx3	54.215	0.143	1.649	0	15.312	0.656	27.047	1.484	0.009	0.001	100.516		2.87841	73.003	24.1185	77.3866
hb-gabbronorite	EU22	c	opx_c	53.311	0.148	0.983	0.011	21.417	1.04	22.725	1.178	0.006	-0.001	100.818		2.34136	62.8536	34.805	66.1302
hb-gabbronorite	EU22	c	opx_c	52.657	0.182	1.465	0.005	22.271	0.96	21.549	1.496	0.01	0.003	100.599		3.016	60.4546	36.5294	63.8576
hb-gabbronorite	EU22	c	opx_c	52.671	0.252	1.732	0.007	21.273	0.968	22.876	1.299	0.043	0.012	101.134		2.57593	63.1259	34.2982	67.6938
hb-gabbronorite	EU22	int	intopx_1	52.531	0.239	1.617	0.011	22.654	1.014	21.522	1.519	0.006	-0.008	101.112		3.04362	60.0093	36.9471	63.9448
hb-gabbronorite	EU22	int	intopx_2	52.318	0.198	1.588	0.01	21.694	1.081	21.978	1.38	-0.008	0.004	100.249		2.7762	61.5265	35.6973	65.4647
hb-gabbronorite	EU22	int	intcpx_2	53.05	0.151	1.126	0.004	21.438	0.993	22.73	1.227	-0.004	-0.004	100.718		2.43767	62.8396	34.7227	66.4532
hb-gabbronorite	EU22	lp	cpx4_lp	52.539	0.194	1.49	0.006	21.684	1.057	21.3	1.904	0.055	-0.004	100.228		3.86311	60.1385	35.9984	64.114
hb-gabbronorite	EU22	r	opx_r	52.885	0.225	1.447	0.006	19.818	0.878	23.583	1.163	0.006	0.002	100.014		2.32091	65.4909	32.1882	68.9338
hb-gabbronorite	EU22	r	opx_r	53.38	0.195	1.293	0.005	19.66	0.861	23.607	1.178	-0.032	0.004	100.184		2.35341	65.6291	32.0175	68.16
hb-gabbronorite	EU22	r	opxedge_1	53.034	0.154	1.139	0.001	20.906	0.977	22.648	1.174	0.037	0.012	100.083		2.35923	63.3337	34.3071	66.3709
hb-gabbronorite	EU22	r	opxedge_2	52.166	0.207	1.945	0.01	21.423	1.07	22.004	1.393	0.035	-0.003	100.252		2.81232	61.8184	35.3693	65.9421
hb-gabbronorite	EU60	c	opx_core	52.744	0.224	2.395	0.013	15.668	0.42	27.518	1.433	0.017	-0.006	100.426		2.74668	73.3975	23.8558	80.6338

## Sheet: Amphibole
AMPHIBOLE					c=core, r=rim, m=mid zone, u=unzoned, inc=inclusion, int=interstitial											Tetrahedral site			M1, M2, M3 sites										A site
type	sample	position	notes	SiO2	TiO2	Al2O3	Cr2O3	FeO	MgO	CaO	MnO	Na2O	K2O	Total		Si	Al(IV)		Al(VI)	Ti	Cr	Fe3+	Mg	Fe2+	Mn	Ca	Na		Na	K	Total		Mg#
hb-gabbro	EU12	r	amph1_edge	41.715	2.265	12.872	0.001	11.335	14.468	11.92	0.162	2.315	0.21	97.263		6.04057	1.95943		0.23735	0.246748	0.000114488	0.840889	3.12322	0.531809	0.0198695	1.84942	0.150583		0.499372	0.0387939	0.538166		85.4499
hb-gabbro	EU12	r	amph1_edge	40.618	2.471	13.866	0.012	11.174	14.161	12.206	0.116	2.498	0.229	97.351		5.90758	2.09242		0.284413	0.270374	0.0013799	0.71473	3.07039	0.644422	0.0142901	1.90212	0.0978806		0.606538	0.0424899	0.649027		82.6527
hb-gabbro	EU12	r	amph1_r	40.006	2.337	12.979	0.015	11.297	14.2	11.867	0.152	2.453	0.225	95.531		5.92222	2.07778		0.186637	0.260267	0.0017556	0.857846	3.13369	0.540745	0.0190585	1.88223	0.117767		0.586284	0.0424913	0.628775		85.2836
hb-gabbro	EU12	r	amph1_r	40.516	2.339	14.186	0.028	10.84	14.363	12.238	0.104	2.366	0.229	97.209		5.87958	2.12042		0.305834	0.255359	0.00321257	0.786863	3.10723	0.528717	0.0127832	1.90285	0.0971544		0.56855	0.0423949	0.610945		85.4586
hb-gabbro	EU12	c	amph2_c	41.013	2.259	13.11	-0.006	11.71	14.321	11.966	0.137	2.351	0.233	97.094		5.96271	2.03729		0.209073	0.24708	-0.000689681	0.900842	3.10387	0.522952	0.0168705	1.86399	0.136008		0.526699	0.0432152	0.569914		85.581
hb-gabbro	EU12	r	amph2_r	40.975	2.305	13.366	0.013	10.962	14.71	12.008	0.129	2.49	0.213	97.171		5.93985	2.06015		0.223418	0.251378	0.00148996	0.863062	3.17891	0.465906	0.0158391	1.86509	0.134907		0.564939	0.0393908	0.60433		87.2173
hb-gabbro	EU12	c	amph3_c	41.208	2.36	13.643	0.014	11.024	14.509	12.062	0.14	2.405	0.226	97.591		5.94953	2.05047		0.271025	0.256338	0.0015981	0.818462	3.12282	0.512632	0.0171204	1.86592	0.134076		0.539154	0.0416264	0.58078		85.8991
hb-gabbro	EU12	r	amph3_r	41.418	2.274	13.355	0.019	11.29	14.52	12.016	0.138	2.428	0.234	97.692		5.97673	2.02327		0.248035	0.246868	0.00216772	0.841259	3.12356	0.521242	0.0168671	1.85784	0.142162		0.537152	0.0430774	0.580229		85.699
hb-gabbro	EU12	c	amph4_c	41.609	2.341	12.817	0.008	11.795	14.363	11.72	0.168	2.373	0.202	97.396		6.01683	1.98317		0.201182	0.254673	0.00091463	0.937442	3.09624	0.488975	0.0205767	1.81586	0.184145		0.481167	0.0372641	0.518431		86.3613
hb-gabbro	EU12	r	amph4_r	41.326	2.264	13.332	0.014	11.098	14.532	11.925	0.15	2.346	0.212	97.199		5.98093	2.01907		0.254956	0.246503	0.00160195	0.873738	3.1353	0.469516	0.0183875	1.84917	0.150831		0.507463	0.0391417	0.546605		86.9753
hb-gabbro	EU12	c	amph5_c	41.379	2.277	13.304	0.014	11.269	14.334	11.899	0.15	2.42	0.213	97.259		5.99677	2.00323		0.269116	0.248256	0.00160413	0.821326	3.0968	0.544485	0.0184125	1.84765	0.152345		0.52764	0.03938	0.56702		85.0469
hb-gabbro	EU12	r	amph5_r	40.549	2.349	13.944	0.012	10.974	14.357	12.277	0.1	2.521	0.23	97.313		5.89474	2.10526		0.283807	0.256902	0.00137924	0.728497	3.11141	0.605693	0.0123132	1.91227	0.087726		0.62284	0.0426551	0.665495		83.7052
hb-gabbro	EU12	c	amph6_c	41.556	2.231	12.647	0.012	13.033	13.918	11.524	0.192	2.356	0.174	97.643		6.0052	1.9948		0.15916	0.242546	0.00137104	1.08837	2.99833	0.486725	0.0235007	1.78431	0.21569		0.44442	0.0320776	0.476497		86.0339
hb-gabbro	EU12	m	amph6_m	40.482	2.328	13.688	0.003	11.012	14.604	11.916	0.103	2.434	0.233	96.803		5.88428	2.11572		0.229202	0.254574	0.000344769	0.936217	3.16455	0.40243	0.012681	1.85582	0.144182		0.541778	0.0432062	0.584985		88.7179
hb-gabbro	EU12	r	amph6_r	41.264	2.302	13.391	0.013	11.269	14.453	12	0.14	2.406	0.227	97.465		5.96849	2.03151		0.25126	0.250495	0.00148666	0.841706	3.11645	0.521453	0.0171517	1.85972	0.14028		0.534459	0.0418868	0.576346		85.6661
hb-gabbro	EU12	c	amph7_c	41.353	2.28	13.158	0.028	11.939	14.067	11.913	0.132	2.34	0.194	97.404		5.99552	2.00448		0.243876	0.248688	0.00320961	0.865144	3.04039	0.58248	0.0162099	1.85061	0.149394		0.508389	0.0358823	0.544271		83.9221
hb-gabbro	EU12	r	amph7_r	41.183	2.334	13.823	0.017	11.187	14.519	12.148	0.111	2.499	0.232	98.053		5.9264	2.0736		0.270799	0.252682	0.00193418	0.80955	3.11472	0.536791	0.0135295	1.87306	0.126943		0.570303	0.0425912	0.612895		85.2995
hb-gabbro	EU12	c	amphinc_c	41.002	2.262	13.411	0.006	11.901	14.062	11.972	0.179	2.497	0.203	97.495		5.95015	2.04985		0.243865	0.246954	0.000688413	0.848244	3.04213	0.596112	0.022002	1.8615	0.138502		0.564066	0.0375818	0.601648		83.6154
hb-gabbro	EU12	r	amphinc_r	43.065	1.999	11.945	0.005	11.844	14.589	11.744	0.223	2.416	0.19	98.02		6.18656	1.81344		0.208957	0.216042	0.000567897	0.848787	3.12434	0.574168	0.0271341	1.80765	0.192352		0.480576	0.0348207	0.515397		84.4757
hb-gabbro	EU12	inc	amphinc1	41.075	2.415	13.724	0.026	10.978	14.524	12.071	0.14	2.428	0.241	97.622		5.93052	2.06948		0.265861	0.26232	0.00296799	0.817188	3.12615	0.508393	0.017121	1.86737	0.132626		0.547063	0.0443905	0.591453		86.0122
hb-gabbro	EU12	inc	amphinc2	41.139	2.324	13.152	0.015	11.389	14.283	11.936	0.12	2.337	0.209	96.904		5.98762	2.01238		0.243669	0.25447	0.0017261	0.83701	3.09905	0.549281	0.0147934	1.86137	0.138631		0.520856	0.0388066	0.559663		84.9443
hb-gabbro	EU14	c	amph1_c	41.454	2.177	13.188	0.011	12.142	14.167	11.865	0.245	2.332	0.146	97.727		5.97949	2.02051		0.221469	0.236241	0.00125448	0.978768	3.04638	0.485956	0.0299329	1.83374	0.166258		0.48593	0.0268664	0.512797		86.2426
hb-gabbro	EU14	r	amph1_r	41.379	2.012	13.336	0.004	12.346	13.809	12.007	0.19	2.508	0.233	97.824		5.99794	2.00206		0.276207	0.219407	0.000458413	0.809057	2.98396	0.687581	0.0233271	1.86479	0.135209		0.569641	0.0430861	0.612727		81.2727
hb-gabbro	EU14	c	amph2_c	42.007	1.989	13.102	0.009	12.303	13.867	12.109	0.189	2.291	0.247	98.113		6.06271	1.93729		0.291343	0.215963	0.00102698	0.781387	2.98357	0.703606	0.0231043	1.87252	0.12748		0.513608	0.0454779	0.559086		80.9175
hb-gabbro	EU14	r	amph2_r	41.893	2.001	12.906	0.012	12.371	13.677	11.954	0.174	2.228	0.233	97.449		6.08494	1.91506		0.294285	0.218657	0.00137807	0.790698	2.96152	0.712056	0.0214067	1.86038	0.13962		0.487827	0.0431747	0.531002		80.6168
hb-gabbro	EU14	c	amph3_c	42.243	2.064	12.921	-0.002	12.251	13.449	11.831	0.184	2.197	0.223	97.361		6.13769	1.86231		0.350281	0.225611	-0.00022975	0.717178	2.91305	0.771461	0.022644	1.84181	0.158191		0.460718	0.0413346	0.502053		79.0621
hb-gabbro	EU14	r	amph3_r	41.312	2.063	12.747	0.019	12.338	13.702	11.765	0.184	2.325	0.242	96.697		6.04772	1.95228		0.246999	0.227204	0.0021991	0.852846	2.99026	0.657682	0.0228149	1.84536	0.154641		0.50527	0.0451949	0.550465		81.9711
hb-gabbro	EU14	c	amph4_c	41.22	1.994	13.534	-0.004	12.329	13.687	11.962	0.184	2.537	0.241	97.684		5.98469	2.01531		0.300561	0.2178	-0.000459164	0.799114	2.96244	0.697912	0.0226275	1.86085	0.139155		0.575014	0.0446384	0.619652		80.9332
hb-gabbro	EU14	r	amph4_r	41.862	2.058	13.432	0.003	12.028	13.819	11.724	0.239	2.468	0.248	97.881		6.03964	1.96036		0.3236	0.223376	0.000342206	0.828958	2.97219	0.622328	0.0292062	1.81234	0.187657		0.502715	0.0456459	0.548361		82.6868
hb-gabbro	EU14	c	amph5_c	42.114	1.958	13.075	0.008	12.563	13.652	11.979	0.178	2.409	0.233	98.169		6.08229	1.91771		0.307849	0.212742	0.000913494	0.758604	2.93931	0.758804	0.0217744	1.85368	0.146321		0.528246	0.0429295	0.571175		79.4813
hb-gabbro	EU14	r	amph5_r	41.844	2.179	12.973	-0.001	12.133	14.104	11.742	0.225	2.455	0.171	97.825		6.03506	1.96494		0.240237	0.236432	-0.000114031	0.904932	3.03249	0.55854	0.0274863	1.81453	0.185473		0.501036	0.0314632	0.532499		84.4462
hb-gabbro	EU14	c	amph6_c	41.488	1.928	13.471	-0.007	12.668	13.5	12.018	0.143	2.309	0.238	97.756		6.01609	1.98391		0.318311	0.210329	-0.000802536	0.818087	2.91833	0.718184	0.0175636	1.86723	0.132773		0.516403	0.0440278	0.560431		80.2507
hb-gabbro	EU14	r	amph6_r	41.56	1.999	13.229	-0.003	12.264	13.727	12.033	0.195	2.302	0.239	97.545		6.03407	1.96593		0.297765	0.218347	-0.000344375	0.795732	2.97111	0.693407	0.0239803	1.8719	0.128103		0.519915	0.0442681	0.564183		81.0778
hb-gabbro	EU14	c	amph7_c	42.006	2.068	12.927	0.017	12.292	14.243	12.025	0.186	2.398	0.238	98.4		6.03528	1.96472		0.224243	0.22353	0.00193112	0.877537	3.05067	0.599449	0.0226352	1.85116	0.14884		0.519168	0.0436236	0.562792		83.5773
hb-gabbro	EU14	r	amph7_r	42.018	2.019	12.88	0.012	12.103	14.338	12.091	0.195	2.412	0.231	98.299		6.04321	1.95679		0.226467	0.218459	0.00136455	0.850583	3.07418	0.60519	0.0237549	1.86324	0.136764		0.535836	0.0423841	0.57822		83.5518
hb-gabbro	EU14	c	amph8_c	41.902	2.095	12.937	0.006	12.251	13.87	11.871	0.195	2.353	0.212	97.692		6.06479	1.93521		0.271634	0.228121	0.000686606	0.825286	2.99272	0.657645	0.0239057	1.84095	0.159051		0.501263	0.039145	0.540407		81.9841
hb-gabbro	EU14	r	amph8_r	41.958	2.055	13.16	0.001	12.457	13.85	12.11	0.164	2.405	0.258	98.418		6.04591	1.95409		0.28081	0.222771	0.000113926	0.76896	2.97512	0.732205	0.0200159	1.86967	0.130334		0.541572	0.0474269	0.588999		80.2498
hb-gabbro	EU14	inc	amphinc	40.518	2.073	13.08	0.018	12.586	13.542	12.154	0.173	2.371	0.227	96.742		5.9607	2.0393		0.228547	0.229429	0.00209362	0.799384	2.96989	0.749095	0.0215566	1.91576	0.0842363		0.592046	0.0426024	0.634648		79.8576
hb-gabbro	EU14	c	amphinc_c	41.944	2.09	12.962	0.005	12.581	13.924	11.917	0.199	2.288	0.223	98.133		6.04216	1.95784		0.24281	0.2265	0.000569466	0.902753	2.99017	0.612921	0.0242807	1.83934	0.160657		0.478379	0.0409813	0.51936		82.989
hb-gabbro	EU14	c	amphinc_c	41.268	2.064	13.502	0.022	12.232	13.601	12.152	0.184	2.349	0.234	97.608		6.00009	1.99991		0.313738	0.225764	0.00252896	0.740415	2.94797	0.746923	0.0226593	1.89306	0.106937		0.555239	0.0434029	0.598642		79.785
hb-gabbro	EU14	r	amphinc_r	41.986	2.178	12.746	0.011	12.51	14.185	11.732	0.251	2.425	0.22	98.244		6.0327	1.9673		0.191119	0.235432	0.00124961	0.975898	3.0384	0.527356	0.0305468	1.80614	0.193857		0.481705	0.0403263	0.522032		85.2105
hb-gabbro	EU14	r	amphinc_r	42.324	2.103	12.876	0.012	12.03	13.799	11.943	0.25	2.391	0.207	97.935		6.11792	1.88208		0.3115	0.228695	0.00137143	0.704122	2.97354	0.750167	0.0306085	1.84971	0.15029		0.519816	0.0381721	0.557988		79.8543
hb-gabbro	EU19	c	amph1_c	41.974	1.971	13.15	-0.009	12.162	14.249	11.839	0.207	2.464	0.158	98.165		6.02699	1.97301		0.252363	0.212915	-0.00102173	0.938089	3.0501	0.522384	0.0251754	1.82141	0.178586		0.507388	0.0289425	0.536331		85.3776
hb-gabbro	EU19	r	amph1_r	41.851	2	13.492	0.021	11.421	14.479	12.042	0.154	2.308	0.226	97.994		6.00908	1.99092		0.292222	0.216039	0.00238394	0.875196	3.0992	0.496235	0.0187287	1.85257	0.147435		0.495082	0.041397	0.536479		86.1982
hb-gabbro	EU19	c	amph2_c	40.612	2.306	14.367	0.013	10.936	14.481	12.325	0.097	2.455	0.225	97.817		5.85931	2.14069		0.30226	0.250295	0.0014829	0.797701	3.11458	0.521828	0.0118536	1.90525	0.0947482		0.591989	0.0414127	0.633402		85.6499
hb-gabbro	EU19	r	amph2_r	41.068	2.075	13.759	0.008	11.473	14.313	12.004	0.144	2.346	0.24	97.43		5.93827	2.06173		0.283038	0.225723	0.000914579	0.904842	3.08529	0.482558	0.0176362	1.85976	0.140245		0.517461	0.0442717	0.561732		86.4748
hb-gabbro	EU19	c	amph3_c	41.254	2.18	13.638	0.049	11.489	14.3	11.856	0.14	2.412	0.177	97.495		5.95554	2.04446		0.275927	0.236762	0.00559275	0.913988	3.07751	0.473103	0.0171186	1.83386	0.16614		0.508976	0.0325977	0.541574		86.6754
hb-gabbro	EU19	m	amph3_m	41.202	2.048	13.624	0.005	11.889	14.216	11.949	0.154	2.41	0.228	97.725		5.9468	2.0532		0.264334	0.22238	0.000570572	0.931406	3.0588	0.503682	0.0188266	1.84786	0.152136		0.522282	0.0419816	0.564263		85.8615
hb-gabbro	EU19	r	amph3_r	40.566	2.309	14.167	0.002	11.313	14.067	12.29	0.144	2.326	0.245	97.429		5.88864	2.11136		0.312376	0.25216	0.000229539	0.77139	3.04413	0.602014	0.0177052	1.91151	0.088486		0.566164	0.0453709	0.611535		83.489
hb-gabbro	EU19	c	amph4_c	40.984	2.252	14.025	0.005	11.368	13.994	12.242	0.077	2.377	0.226	97.55		5.9433	2.0567		0.340326	0.245687	0.000573269	0.710035	3.02527	0.668652	0.00945779	1.90213	0.097875		0.570453	0.04181	0.612263		81.8986
hb-gabbro	EU19	r	amph4_r	40.735	2.362	14.23	0.012	11.62	14.068	12.197	0.146	2.389	0.223	97.982		5.87701	2.12299		0.296644	0.256371	0.00136882	0.832021	3.02573	0.570027	0.0178413	1.88545	0.11455		0.553719	0.0410442	0.594764		84.1472
hb-gabbro	EU19	c	amph5_c	40.416	2.37	14.531	0.021	11.041	14.134	12.442	0.102	2.327	0.237	97.621		5.85531	2.14469		0.336423	0.258312	0.00240542	0.72911	3.0526	0.608633	0.0125165	1.93134	0.0686564		0.584985	0.0438029	0.628788		83.3763
hb-gabbro	EU19	r	amph5_r	41.572	2.086	13.623	0	11.37	14.212	11.939	0.122	2.391	0.223	97.538		6.00512	1.99488		0.324374	0.226691	0	0.810726	3.06044	0.562838	0.0149268	1.84783	0.152172		0.517477	0.0410945	0.558571		84.4661
hb-gabbro	EU19	c	amph6_c	41.323	2.195	13.623	0.045	11.468	14.358	11.82	0.137	2.308	0.156	97.433		5.95717	2.04283		0.27178	0.238058	0.00512904	0.964524	3.08568	0.418101	0.0167284	1.82574	0.174259		0.470847	0.0286901	0.499537		88.0672
hb-gabbro	EU19	r	amph6_r	42.168	2.157	12.927	0.009	11.241	14.906	11.885	0.156	2.271	0.17	97.89		6.03809	1.96191		0.219663	0.232363	0.00101891	0.968098	3.1819	0.37804	0.0189202	1.82343	0.176571		0.453922	0.0310545	0.484977		89.3807
hb-gabbro	EU19	c	amph7_c	41.411	2.288	14.301	0.025	11.507	13.635	11.995	0.138	2.139	0.176	97.615		5.9767	2.0233		0.409278	0.248429	0.00285273	0.773571	2.93366	0.615344	0.0168698	1.85489	0.145107		0.453446	0.0324053	0.485852		82.6615
hb-gabbro	EU19	r	amph7_r	40.701	2.388	13.986	0.005	11.506	14.161	12.049	0.132	2.383	0.208	97.519		5.89015	2.10985		0.275607	0.25999	0.000572093	0.870053	3.05509	0.522507	0.0161801	1.8683	0.131704		0.536936	0.0384011	0.575338		85.395
hb-gabbro	EU23	c	amph1_c	40.807	2.349	14.004	0.022	11.546	14.218	12.19	0.152	2.468	0.232	97.988		5.88932	2.11068		0.271304	0.255043	0.00251031	0.823503	3.05899	0.570072	0.0185806	1.88498	0.115017		0.575577	0.0427147	0.618292		84.2915
hb-gabbro	EU23	r	amph1_r	41.594	2.221	13.03	-0.015	11.774	14.322	11.927	0.168	2.48	0.222	97.723		6.01139	1.98861		0.230838	0.241487	-0.001714	0.846801	3.08572	0.576303	0.0205655	1.84692	0.153077		0.541856	0.0409313	0.582787		84.2627
hb-gabbro	EU23	c	amph2_c	40.783	2.334	13.847	0.004	11.239	14.223	12.131	0.156	2.465	0.236	97.418		5.91742	2.08258		0.285328	0.254774	0.000458868	0.77827	3.07647	0.585525	0.0191718	1.88592	0.114081		0.579372	0.0436841	0.623056		84.0108
hb-gabbro	EU23	r	amph2_r	41.211	2.243	13.312	0.015	11.513	14.318	11.99	0.186	2.34	0.213	97.341		5.9706	2.0294		0.243623	0.244475	0.00171819	0.876	3.0924	0.518959	0.0228246	1.86122	0.138782		0.518523	0.039368	0.557891		85.6298
hb-gabbro	EU23	c	amph3_c	41.947	2.184	13.241	0.002	11.152	14.335	12.117	0.167	2.445	0.236	97.826		6.05664	1.94336		0.309885	0.237238	0.000228316	0.681702	3.08558	0.664939	0.0204236	1.87456	0.12544		0.559034	0.0434712	0.602505		82.2708
hb-gabbro	EU23	r	amph3_r	41.278	2.238	13.382	-0.003	11.669	14.429	12.083	0.17	2.347	0.212	97.805		5.95285	2.04715		0.227333	0.24281	-0.00034206	0.905209	3.10207	0.50216	0.0207654	1.86704	0.132958		0.523287	0.0390032	0.56229		86.0675
hb-gabbro	EU28	c	amph1_c	40.669	2.446	14.428	0.007	11.85	13.562	11.733	0.17	2.347	0.21	97.422		5.88808	2.11192		0.349984	0.26642	0.000801277	0.890513	2.92713	0.544303	0.020847	1.82009	0.179913		0.478912	0.0387871	0.517699		84.3205
hb-gabbro	EU28	r	amph1_r	40.697	2.486	14.232	0.019	11.67	13.567	12.002	0.162	2.273	0.216	97.324		5.91276	2.08724		0.349726	0.271725	0.00218251	0.774894	2.93846	0.643075	0.0199356	1.86833	0.131666		0.50862	0.040035	0.548655		82.0447
hb-gabbro	EU28	c	amph2_c	41.378	1.796	13.682	-0.001	11.739	14.044	11.745	0.164	2.431	0.182	97.16		5.99372	2.00628		0.329506	0.195719	-0.000114525	0.923348	3.03268	0.49874	0.0201213	1.82286	0.17714		0.505606	0.0336323	0.539238		85.8771
hb-gabbro	EU28	r	amph2_r	41.687	2.409	13.831	0.006	11.182	14.074	11.914	0.15	2.344	0.173	97.77		6.00381	1.99619		0.351467	0.261014	0.000683207	0.758757	3.02171	0.588075	0.018298	1.83847	0.161529		0.493002	0.0317856	0.524788		83.7088
hb-gabbro	EU28	c	amph3_c	43.375	2.207	12.923	0.001	11.853	13.994	11.639	0.118	2.437	0.171	98.718		6.18682	1.81318		0.359259	0.236827	0.000112772	0.717567	2.97563	0.696352	0.0142559	1.77876	0.221242		0.452713	0.0311159	0.483828		81.0361
hb-gabbro	EU28	r	amph3_r	41.643	2.439	13.84	0.008	11.534	13.958	11.842	0.148	2.467	0.209	98.088		5.99014	2.00986		0.336451	0.263941	0.000909828	0.767982	2.99314	0.619549	0.0180319	1.82513	0.174874		0.513161	0.038353	0.551514		82.8507
hb-gabbro	EU28	c	amph4_c	40.652	2.338	14.282	0.009	11.116	13.968	12.083	0.104	2.313	0.206	97.071		5.90754	2.09246		0.353613	0.255605	0.00103405	0.773987	3.02599	0.576969	0.012801	1.88136	0.118637		0.533062	0.0381901	0.571253		83.9862
hb-gabbro	EU28	r	amph4_r	40.854	2.409	13.773	0.003	11.703	13.932	11.621	0.179	2.249	0.19	96.913		5.92685	2.07315		0.281761	0.262922	0.000344101	0.984701	3.01309	0.435189	0.0219952	1.80637	0.193632		0.438963	0.0351643	0.474128		87.3795
hb-gabbro	EU28	c	amph5_c	42.615	2.107	12.665	0.01	11.422	14.587	11.528	0.15	2.417	0.188	97.689		6.11745	1.88255		0.260187	0.227548	0.00113497	0.912774	3.12164	0.458481	0.0182383	1.77311	0.226893		0.445823	0.034429	0.480252		87.1937
hb-gabbro	EU28	r	amph5_r	41.349	2.352	13.479	0.003	11.282	14.169	11.969	0.154	2.519	0.169	97.445		5.99294	2.00706		0.295375	0.256456	0.000343772	0.741954	3.06142	0.62555	0.0189052	1.85868	0.141316		0.566548	0.0312478	0.597796		83.0335
hb-gabbro	EU28	c	amph6_c	42.264	2.261	13.426	0.012	11.226	14.366	11.689	0.147	2.41	0.194	97.995		6.05587	1.94413		0.323164	0.243729	0.00135945	0.838054	3.06867	0.507184	0.0178406	1.79455	0.205447		0.464083	0.0354622	0.499545		85.8164
hb-gabbro	EU28	r	amph6_r	40.976	2.371	13.667	0.023	11.658	13.986	11.773	0.17	2.364	0.203	97.191		5.94326	2.05674		0.279531	0.258718	0.00263753	0.895587	3.02411	0.518535	0.0208848	1.8296	0.170404		0.494393	0.0375621	0.531955		85.363
hb-gabbro	EU28	c	amph7_c	40.708	2.333	14.586	0.012	11.366	13.646	11.997	0.134	2.333	0.205	97.32		5.90463	2.09537		0.398106	0.254582	0.00137616	0.763712	2.95071	0.615048	0.0164628	1.86448	0.135515		0.520592	0.0379337	0.558525		82.7513
hb-gabbro	EU28	r	amph7_r	40.933	2.454	13.976	0.002	11.07	13.99	11.866	0.136	2.348	0.167	96.942		5.94681	2.05319		0.339847	0.268216	0.000229729	0.790161	3.02996	0.554851	0.0167354	1.84709	0.15291		0.508477	0.0309518	0.539428		84.5222
hb-gabbro	EU28	c	amph8_c	40.684	2.395	14.526	0.011	11.78	13.45	11.951	0.121	2.47	0.212	97.6		5.90153	2.09847		0.384913	0.261365	0.00126156	0.740737	2.90852	0.688337	0.0148666	1.85746	0.142544		0.552137	0.0392316	0.591368		80.8628
hb-gabbro	EU28	r	amph8_r	40.458	2.427	14.093	0.009	12.288	13.531	11.696	0.151	2.468	0.179	97.3		5.87812	2.12188		0.291317	0.26528	0.00103384	0.929117	2.93071	0.563963	0.0185822	1.82073	0.179275		0.515951	0.0331776	0.549129		83.8622
hb-gabbro	EU28	inc	amphinc	40.395	2.332	13.691	0.017	11.816	14.028	11.701	0.154	2.369	0.218	96.721		5.88562	2.11438		0.236638	0.255619	0.00195834	1.00144	3.04698	0.438359	0.0190051	1.82667	0.173327		0.495905	0.040521	0.536426		87.4228
hb-gabbro	EU28_1	c	EU28_1_amph_c	40.18	2.32	14.58	0.028	11.492	13.964	11.764	0.152	2.366	0.212	97.058		5.82399	2.17601		0.314698	0.252987	0.0032088	0.994008	3.01737	0.399066	0.0186612	1.827	0.173		0.491924	0.0392017	0.531125		88.3192
hb-gabbro	EU30	c	EU30_amph1_c	41.27	2.28	13.709	0.016	10.894	14.787	12.178	0.134	2.5	0.228	97.996		5.93333	2.06667		0.256198	0.246603	0.00181869	0.824938	3.16922	0.484905	0.0163175	1.87591	0.124086		0.572782	0.0418174	0.614599		86.7299
hb-gabbro	EU30	r	EU30_amph1_r	40.241	2.217	13.688	0.025	11.069	14.509	12.073	0.142	2.522	0.239	96.725		5.87342	2.12658		0.22803	0.243438	0.00288494	0.874508	3.15696	0.476628	0.0175548	1.88804	0.111961		0.601737	0.0445019	0.646239		86.8827
hb-gabbro	EU30	c	EU30_amph2_c	41.578	2.275	12.431	0.003	11.692	14.64	11.632	0.184	2.349	0.201	96.985		6.0257	1.9743		0.14897	0.248042	0.000343748	1.01925	3.16296	0.397848	0.0225864	1.80622	0.193777		0.466268	0.0371619	0.50343		88.827
hb-gabbro	EU30	r	EU30_amph2_r	41.069	2.236	12.94	0.015	11.347	14.521	11.997	0.156	2.448	0.225	96.954		5.97984	2.02016		0.200411	0.244933	0.0017268	0.852009	3.15196	0.529725	0.0192391	1.87163	0.128366		0.562722	0.0417942	0.604517		85.6119
hb-gabbro	EU30	c	EU30_amph3_c	40.557	2.267	13.515	0.008	11.119	14.689	12.092	0.156	2.308	0.213	96.924		5.88924	2.11076		0.202189	0.247654	0.000918456	0.96043	3.17976	0.389862	0.0191869	1.88133	0.11867		0.531125	0.0394577	0.570582		89.0783
hb-gabbro	EU30	r	EU30_amph3_r	40.623	2.294	13.92	0.033	11.039	14.619	12.1	0.123	2.321	0.235	97.307		5.87362	2.12638		0.245699	0.249533	0.00377244	0.934773	3.15109	0.400075	0.0150635	1.87453	0.12547		0.525193	0.0433471	0.56854		88.734
hb-gabbro	EU30	c	EU30_amph4_c	41.01	2.199	13.711	0.026	11.365	14.473	11.636	0.153	2.317	0.224	97.114		5.92009	2.07991		0.252815	0.238816	0.00296747	1.05721	3.11462	0.314856	0.0187075	1.79976	0.200237		0.448266	0.041252	0.489518		90.8191
hb-gabbro	EU30	inc	EU30_amphinc	41.326	2.173	12.78	0.018	11.69	14.819	11.659	0.185	2.456	0.16	97.266		5.96521	2.03479		0.139351	0.235973	0.00205423	1.09829	3.18882	0.312895	0.0226183	1.80317	0.196831		0.490518	0.0294632	0.519981		91.0645
hb-gabbro	EU63	c	amph1_c	42.005	1.982	13.096	0.001	12.518	13.766	11.635	0.236	2.267	0.117	97.623		6.05917	1.94083		0.285583	0.215088	0.000114048	0.972888	2.96025	0.537244	0.0288343	1.79826	0.201744		0.432286	0.0215306	0.453817		84.6392
hb-gabbro	EU63	r	amph1_r	44.185	1.627	11.054	0.009	13.786	13.556	11.541	0.294	2.057	0.14	98.249		6.35184	1.64816		0.224679	0.175959	0.00102292	0.91627	2.90513	0.741145	0.0357979	1.77763	0.22237		0.350962	0.0256751	0.376637		79.6739
hb-gabbro	EU63	c	amph2_c	40.914	1.984	14.076	-0.022	12.136	13.804	12.052	0.194	2.432	0.166	97.736		5.91828	2.08172		0.317988	0.215906	-0.00251606	0.885906	2.97671	0.582233	0.023769	1.86791	0.132091		0.549987	0.030633	0.58062		83.6403
hb-gabbro	EU63	r	amph2_r	42.976	1.723	11.675	0.027	13.242	13.758	11.567	0.28	2.255	0.122	97.625		6.21628	1.78372		0.206579	0.187495	0.00308776	0.95881	2.96667	0.643057	0.0343043	1.79266	0.207337		0.425073	0.0225125	0.447585		82.1854
hb-gabbro	EU63	c	amph3_c	42.084	1.943	12.797	-0.018	13.319	13.471	11.842	0.274	2.328	0.138	98.178		6.0743	1.9257		0.251224	0.210985	-0.00205412	0.914905	2.8986	0.692846	0.0334977	1.83138	0.168624		0.482868	0.0254107	0.508278		80.7084
hb-gabbro	EU63	r	amph3_r	43.722	1.665	11.153	-0.008	13.988	13.769	11.56	0.29	2.29	0.124	98.553		6.27474	1.72526		0.161185	0.179767	-0.000907738	0.990398	2.94582	0.688482	0.0352516	1.77757	0.222429		0.414774	0.0227026	0.437477		81.056
hb-gabbro	EU63	c	amph4_c	42.806	1.841	12.506	-0.022	12.707	13.859	11.78	0.275	2.364	0.128	98.244		6.15347	1.84653		0.272264	0.199099	-0.00250042	0.867407	2.96999	0.660252	0.0334837	1.8144	0.185597		0.473288	0.0234738	0.496761		81.8125
hb-gabbro	EU63	r	amph4_r	42.105	1.923	12.827	-0.011	12.374	13.879	11.805	0.239	2.384	0.148	97.673		6.08848	1.91152		0.274506	0.209197	-0.0012576	0.866188	2.99186	0.630231	0.0292724	1.829	0.170998		0.497389	0.0273021	0.524691		82.6004
hb-gabbro	EU63	c	amph5_c	42.212	1.977	12.892	0.017	13.003	13.881	11.721	0.267	2.324	0.126	98.42		6.05017	1.94983		0.227921	0.213176	0.00192644	1.02479	2.96593	0.533843	0.0324137	1.79999	0.200012		0.445813	0.0230389	0.468852		84.7464
hb-gabbro	EU63	r	amph5_r	41.86	1.865	12.87	0.014	12.587	14.028	11.828	0.249	2.322	0.141	97.764		6.04025	1.95975		0.228966	0.202458	0.0015972	0.99131	3.01759	0.527649	0.0304327	1.82869	0.17131		0.478318	0.0259557	0.504273		85.1167
hb-gabbro	EU63	c	amph6_c	42.141	1.961	13.012	0.016	12.242	14.269	11.852	0.207	2.336	0.141	98.177		6.04341	1.95659		0.242672	0.21157	0.00181415	0.971373	3.05056	0.496869	0.0251439	1.82113	0.178866		0.470661	0.0257961	0.496457		85.9935
hb-gabbro	EU63	r	amph6_r	42.588	1.901	12.689	0.015	13.805	13.286	11.745	0.266	2.237	0.11	98.642		6.11344	1.88656		0.260192	0.205296	0.00170241	0.958435	2.84316	0.698872	0.0323419	1.80644	0.193555		0.429048	0.0201442	0.449192		80.2692
hb-gabbro	EU63	inc	amphinc	42.558	1.85	12.436	0.008	13.004	13.859	11.439	0.284	2.271	0.117	97.826		6.12079	1.87921		0.228758	0.20017	0.000909686	1.06898	2.97144	0.495143	0.0345964	1.76274	0.237262		0.396011	0.021467	0.417478		85.7167
hb-gabbro	EU63	inc	amphinc	42.687	1.879	12.161	-0.008	12.498	14.175	11.529	0.274	2.28	0.109	97.584		6.14931	1.85069		0.21401	0.203638	-0.000911163	1.01448	3.04413	0.491222	0.0334324	1.77949	0.220509		0.416305	0.0200316	0.436337		86.1054
hb-gabbro	EU63	c	amph4_c	42.817	1.837	12.485	-0.004	12.715	13.811	11.703	0.261	2.28	0.111	98.016		6.16045	1.83955		0.277542	0.198841	-0.00045502	0.900133	2.9623	0.629828	0.0318069	1.80412	0.195876		0.440154	0.0203741	0.460528		82.4664
hb-gabbro	EU66	c	amph1_c	40.106	2.31	14.182	0.013	10.797	14.619	12.107	0.112	2.46	0.218	96.924		5.82632	2.17368		0.254492	0.252463	0.00149315	0.910478	3.166	0.401288	0.0137813	1.8845	0.115505		0.57739	0.0404018	0.617792		88.7509
hb-gabbro	EU66	r	amph1_r	40.147	2.271	14.213	-0.01	10.894	14.598	12.211	0.115	2.38	0.235	97.054		5.82692	2.17308		0.258154	0.247972	-0.00114752	0.909003	3.15855	0.413331	0.0141374	1.89894	0.101065		0.56868	0.0435123	0.612193		88.4282
hb-gabbro	EU66	c	amph2_c	40.752	2.245	14.395	0.019	10.819	14.535	12.331	0.12	2.469	0.261	97.946		5.87078	2.12922		0.314856	0.243312	0.00216409	0.781281	3.12155	0.522193	0.0146424	1.90335	0.096651		0.592977	0.0479674	0.640944		85.6688
hb-gabbro	EU66	r	amph2_r	40.942	2.286	14.401	-0.008	11.034	14.489	12.323	0.13	2.511	0.267	98.375		5.8769	2.1231		0.313189	0.246863	-0.000907913	0.778839	3.10046	0.545748	0.0158055	1.89526	0.104738		0.594094	0.0488933	0.642988		85.0325
hb-gabbro	EU66	c	amph3_c	40.473	2.336	14.822	0.007	10.797	14.432	12.301	0.12	2.46	0.234	97.982		5.82341	2.17659		0.336881	0.252863	0.000796315	0.811209	3.09561	0.488012	0.0146244	1.89638	0.10362		0.582648	0.0429523	0.6256		86.3822
hb-gabbro	EU66	r	amph3_r	40.28	2.242	14.138	-0.001	10.84	14.507	12.177	0.121	2.39	0.226	96.92		5.85576	2.14424		0.278107	0.245205	-0.000114939	0.866801	3.14398	0.451124	0.0148992	1.89674	0.103264		0.570392	0.0419141	0.612306		87.4517
hb-gabbro	EU66	c	amph4_c	40.456	2.264	14.056	0.016	10.922	14.498	12.318	0.115	2.472	0.242	97.359		5.87087	2.12913		0.27489	0.24717	0.00183575	0.78716	3.13644	0.538372	0.0141352	1.91528	0.0847159		0.610813	0.0448016	0.655615		85.3497
hb-gabbro	EU66	r	amph4_r	40.806	2.251	14.49	0.013	10.723	14.364	12.459	0.12	2.344	0.253	97.823		5.88962	2.11038		0.354455	0.244421	0.00148348	0.709617	3.09063	0.584721	0.01467	1.92672	0.0732751		0.582671	0.0465846	0.629255		84.0908
hb-gabbro	EU66	c	amph5_c	40.758	2.317	14.651	0	10.71	14.521	12.203	0.114	2.391	0.217	97.882		5.85673	2.14327		0.337957	0.250478	0	0.840811	3.11063	0.446253	0.013875	1.87881	0.121192		0.544954	0.0397797	0.584733		87.4538
hb-gabbro	EU66	r	amph5_r	40.441	2.231	14.228	-0.015	10.956	14.593	12.21	0.12	2.515	0.225	97.504		5.84829	2.15171		0.273255	0.24272	-0.00171503	0.864281	3.14601	0.460752	0.0146985	1.89189	0.108112		0.597054	0.0415095	0.638564		87.2253
hb-gabbro	EU66	c	amph6_c	40.769	2.301	13.958	0.012	11.022	14.656	12.164	0.123	2.486	0.203	97.694		5.88032	2.11968		0.253054	0.249682	0.00136844	0.873655	3.15134	0.455878	0.0150266	1.87984	0.120163		0.575051	0.037353	0.612404		87.362
hb-gabbro	EU66	r	amph6_r	41.021	2.212	14.478	-0.019	10.843	14.473	12.214	0.126	2.462	0.261	98.071		5.89355	2.10645		0.345074	0.239087	-0.00215824	0.791322	3.09983	0.511511	0.015333	1.88019	0.119808		0.566005	0.0478377	0.613843		85.836
hb-gabbro	EU66	c	amph7_c	41.054	2.193	14.236	-0.011	10.892	14.544	12.256	0.127	2.491	0.223	98.005		5.90564	2.09436		0.319182	0.237329	-0.00125106	0.788082	3.11892	0.522267	0.0154739	1.88901	0.110994		0.583761	0.0409237	0.624685		85.6567
hb-gabbro	EU66	r	amph7_r	41.172	2.175	14.174	-0.013	10.905	14.464	12.413	0.132	2.434	0.237	98.093		5.92749	2.07251		0.3325	0.235574	-0.00147975	0.717837	3.10432	0.595157	0.0160964	1.91478	0.0852207		0.594196	0.0435287	0.637725		83.9124
hb-gabbro	EU66_1	c	EU66_1_amph_c	40.344	2.219	14.21	-0.005	10.995	14.352	12.261	0.11	2.425	0.254	97.165		5.8639	2.1361		0.298111	0.242642	-0.000574583	0.803906	3.10977	0.5326	0.0135421	1.90944	0.0905564		0.59283	0.0470977	0.639928		85.3777
hb-gabbro	EU66_1	r	EU66_1_amph_r	40.4	2.261	14.156	0.003	10.666	14.192	12.22	0.119	2.255	0.229	96.501		5.90344	2.09656		0.34137	0.248556	0.000346593	0.749688	3.09155	0.553761	0.0147284	1.91324	0.0867643		0.552113	0.0426892	0.594802		84.809
hb-gabbro	EU66_2	c	EU66_2_amph_c	40.316	2.238	14.637	0.016	10.249	14.649	12.328	0.108	2.501	0.243	97.285		5.83873	2.16127		0.337049	0.243838	0.00183204	0.76163	3.16269	0.479708	0.013248	1.91296	0.0870375		0.615228	0.0448958	0.660124		86.8299
hb-gabbro	EU66_2	r	EU66_2_amph_r	40.172	2.242	14.831	0.042	10.023	14.617	12.319	0.11	2.376	0.259	96.991		5.8261	2.1739		0.361119	0.244619	0.00481591	0.774154	3.16025	0.441529	0.0135124	1.91427	0.0857298		0.58238	0.0479196	0.6303		87.7414
hb-gabbronorite	EU22	c	amph1_c	42.214	1.999	12.961	0.014	13.542	12.626	11.561	0.293	2.069	0.137	97.416		6.13848	1.86152		0.359738	0.218684	0.00160956	0.851569	2.73703	0.795286	0.0360876	1.80125	0.198754		0.384573	0.0254146	0.409987		77.4854
hb-gabbronorite	EU22	m	amph1_m	42.306	2.132	12.401	0.007	14.627	12.156	11.562	0.355	2.207	0.137	97.89		6.16664	1.83336		0.297025	0.233794	0.000806713	0.807282	2.64147	0.975794	0.0438289	1.80573	0.194271		0.429457	0.0254757	0.454933		73.024
hb-gabbronorite	EU22	r	amph1_r	44.773	1.892	10.329	0.008	14.285	13.229	11.108	0.367	1.972	0.135	98.098		6.4418	1.5582		0.193279	0.204792	0.00091003	0.954785	2.83744	0.76407	0.0447242	1.71238	0.28762		0.262484	0.024779	0.287263		78.7847
hb-gabbronorite	EU22	c	amph2_c	43.069	1.944	13.058	0.006	13.213	12.817	11.662	0.241	2.243	0.132	98.385		6.20127	1.79873		0.417163	0.210578	0.000683034	0.711053	2.75113	0.880003	0.0293913	1.79913	0.200872		0.425298	0.0242465	0.449545		75.7651
hb-gabbronorite	EU22	r	amph2_r	43.992	2.002	11.286	-0.005	15.386	12.375	11.171	0.452	2.083	0.153	98.895		6.31971	1.68029		0.230525	0.216365	-0.000567895	0.970499	2.65019	0.877991	0.054998	1.71945	0.280554		0.299621	0.0280397	0.327661		75.1149
hb-gabbronorite	EU22	c	amph3_c	43.563	2.055	10.927	0.015	14.395	12.849	11.161	0.386	2.042	0.144	97.537		6.3262	1.6738		0.196377	0.224511	0.00172223	0.951837	2.78165	0.79642	0.0474786	1.73661	0.263393		0.311554	0.0266776	0.338232		77.7417
hb-gabbronorite	EU22	r	amph3_r	45.474	1.67	9.974	-0.003	14.784	13.29	11.154	0.358	2.032	0.11	98.843		6.49896	1.50104		0.178946	0.179555	-0.000338982	0.964239	2.83148	0.802778	0.043336	1.70799	0.292013		0.271042	0.0200554	0.291098		77.9108
hb-gabbronorite	EU22	c	amph4_c	42.359	2.009	13.226	0.001	13.487	12.907	11.527	0.249	2.201	0.161	98.127		6.1056	1.8944		0.352412	0.217853	0.000113961	0.901031	2.77343	0.724765	0.0303996	1.78021	0.219787		0.395319	0.0296051	0.424924		79.2817
hb-gabbronorite	EU22	r	amph4_r	45.008	1.721	9.646	0.001	15.185	13.199	11.04	0.371	1.883	0.127	98.181		6.47509	1.52491		0.110628	0.186268	0.000113745	1.08956	2.83078	0.737441	0.045208	1.70176	0.298239		0.226996	0.0233087	0.250305		79.3331
hb-gabbronorite	EU22	c	amph5_c	43.575	1.943	11.689	0.001	12.822	13.63	11.504	0.242	2.211	0.117	97.734		6.2899	1.7101		0.278458	0.210998	0.000114125	0.810777	2.93299	0.737077	0.0295874	1.77921	0.220787		0.398001	0.0215452	0.419546		79.9165
hb-gabbronorite	EU22	r	amph5_r	44.69	1.881	9.888	0.006	14.88	12.696	11.377	0.345	1.815	0.119	97.697		6.4966	1.5034		0.1907	0.205714	0.000689607	0.822848	2.75138	0.986185	0.0424796	1.77205	0.227948		0.283615	0.0220689	0.305684		73.6143
hb-gabbronorite	EU22	c	amph6_c	42.379	2.084	13.027	0.003	13.594	12.691	11.579	0.287	2.228	0.15	98.022		6.13275	1.86725		0.354547	0.226883	0.000343242	0.815083	2.73784	0.830121	0.0351781	1.79535	0.204652		0.420472	0.027692	0.448164		76.7341
hb-gabbronorite	EU22	r	amph6_r	43.804	1.894	11.115	-0.002	14.996	12.703	11.315	0.366	2.164	0.134	98.489		6.31913	1.68087		0.208895	0.205553	-0.000228112	0.933323	2.73186	0.875878	0.0447208	1.74892	0.251076		0.354192	0.0246608	0.378853		75.7222
hb-gabbronorite	EU22	c	amph7_c	43.232	1.92	11.736	0.002	13.078	13.535	11.308	0.277	2.118	0.16	97.366		6.25441	1.74559		0.255459	0.208969	0.000228763	0.942676	2.91909	0.639631	0.0339427	1.75283	0.247169		0.346924	0.0295297	0.376454		82.0264
hb-gabbronorite	EU22	r	amph7_r	43.383	1.978	11.525	0.008	15.28	12.417	11.167	0.379	2.161	0.139	98.437		6.26149	1.73851		0.221932	0.214775	0.000912899	1.00199	2.67167	0.842382	0.0463322	1.7269	0.273098		0.331629	0.0255936	0.357222		76.0282
hb-gabbronorite	EU22	inc	amphinc	44.895	1.535	9.696	0	14.929	13.444	11.113	0.346	1.802	0.099	97.859		6.46347	1.53653		0.108666	0.166256	0	1.14567	2.88539	0.651817	0.042192	1.71424	0.285756		0.217246	0.0181828	0.235429		81.5726
hb-gabbronorite	EU22	c	cpx1_c	44.694	2.282	10.044	0.006	14.432	13.449	11.072	0.334	2.026	0.14	98.479		6.40916	1.59084		0.10668	0.246189	0.000680265	0.999823	2.87508	0.730976	0.040568	1.70118	0.298816		0.264482	0.0256117	0.290094		79.7292
hb-gabbronorite	EU22	r	cpx1_r	44.912	1.709	10.986	0.006	14.712	12.27	10.77	0.372	2.094	0.145	97.976		6.48291	1.51709		0.351882	0.185588	0.000684753	0.849203	2.64035	0.926815	0.0454816	1.6657	0.334301		0.251744	0.0267014	0.278445		74.0181
hb-gabbronorite	EU22	u	intamph1	43.71	1.788	10.91	0.003	15.247	12.514	11.205	0.358	2.07	0.122	97.927		6.34004	1.65996		0.205097	0.19511	0.000344039	0.976799	2.70593	0.872741	0.0439825	1.74139	0.258609		0.323532	0.0225751	0.346107		75.6127
hb-gabbronorite	EU22_1	inc	EU22_1_amphinc	43.217	2.139	10.219	-0.001	13.68	13.793	11.331	0.35	1.98	0.131	96.839		6.30067	1.69933		0.0565503	0.234608	-0.000115267	1.04963	2.99778	0.618328	0.0432201	1.77	0.23		0.329685	0.0243647	0.35405		82.9007
hb-gabbronorite	EU22_1	inc	EU22_1_amphinc	43.119	1.777	10.542	0.021	13.942	13.47	11.395	0.321	1.968	0.154	96.709		6.30471	1.69529		0.121373	0.195472	0.00242767	1.02353	2.93611	0.681329	0.0397545	1.78519	0.214813		0.343102	0.028726	0.371828		81.1654
hb-gabbronorite	EU60	c	amph1_c	39.596	2.117	14.3	-0.006	10.912	14.473	12.167	0.117	2.415	0.247	96.338		5.79422	2.20578		0.260458	0.233058	-0.000694176	0.933293	3.15726	0.402121	0.0145016	1.90766	0.0923435		0.592841	0.0461104	0.638951		88.7025
hb-gabbronorite	EU60	r	amph1_r	39.596	2.126	14.057	0.048	10.871	14.555	12.206	0.126	2.426	0.254	96.265		5.80345	2.19655		0.231647	0.234422	0.00556226	0.919957	3.18021	0.412559	0.015642	1.91682	0.0831789		0.606223	0.0474928	0.653716		88.517
hb-gabbronorite	EU60	c	amph2_c	39.786	2.207	14.487	0.006	11.066	14.365	12.349	0.117	2.41	0.23	97.023		5.79233	2.20767		0.278079	0.241727	0.000690636	0.869812	3.11772	0.477542	0.0144276	1.92632	0.073682		0.606597	0.0427179	0.649315		86.7175
hb-gabbronorite	EU60	r	amph2_r	40.779	2.101	14.322	0.017	11.228	14.416	12.366	0.13	2.364	0.246	97.969		5.8744	2.1256		0.305967	0.227695	0.0019362	0.839502	3.09585	0.513185	0.0158619	1.90866	0.0913368		0.568933	0.0452085	0.614141		85.7806
hb-gabbronorite	EU60	c	amph3_c	39.863	2.082	14.483	0.032	10.971	14.541	12.185	0.127	2.46	0.25	96.994		5.79121	2.20879		0.270986	0.227552	0.00367556	0.946388	3.14921	0.38656	0.0156275	1.8967	0.103304		0.589612	0.0463338	0.635946		89.0672
hb-gabbronorite	EU60	r	amph3_r	40.427	2.086	14.676	0.014	11	14.363	12.311	0.126	2.355	0.237	97.595		5.83802	2.16198		0.335824	0.226625	0.00159844	0.858568	3.09206	0.469912	0.0154117	1.90485	0.0951501		0.564224	0.0436618	0.607886		86.8075
hb-gabbronorite	EU65_1	c	EU65_1_amph_c	42.881	2.432	11.518	0.001	12.449	14.281	11.308	0.275	2.39	0.154	97.689		6.17882	1.82118		0.134843	0.263636	0.000113924	0.971293	3.06766	0.528886	0.0335629	1.74582	0.254179		0.413527	0.0283087	0.441836		85.2946
hb-gabbronorite	EU65_1	r	EU65_1_amph_r	43.465	2.675	10.446	-0.004	12.756	14.142	11.28	0.265	2.339	0.136	97.5		6.29503	1.70497		0.0780856	0.291462	-0.000458029	0.861657	3.05336	0.683387	0.032508	1.75041	0.249587		0.407217	0.0251279	0.432345		81.7117
hb-ol-gabbro	EU1	c	amph1_c	41.165	1.97	13.28	0.008	11.415	14.634	12.043	0.136	2.387	0.24	97.278		5.96047	2.03953		0.226714	0.214595	0.000915835	0.931539	3.15881	0.450742	0.0166793	1.86836	0.131641		0.538478	0.0443325	0.58281		87.5125
hb-ol-gabbro	EU1	r	amph1_r	41.557	1.865	12.962	0.006	11.516	14.521	11.943	0.163	2.294	0.22	97.047		6.02559	1.97441		0.240632	0.203439	0.00068783	0.929783	3.13877	0.466665	0.0200183	1.85542	0.144583		0.500322	0.0406946	0.541016		87.0566
hb-ol-gabbro	EU1	c	amph2_c	41.312	1.964	13.534	0.013	11.185	14.385	11.958	0.122	2.258	0.255	96.986		5.9904	2.0096		0.303331	0.21425	0.00149038	0.878573	3.10956	0.477815	0.0149839	1.85785	0.142146		0.492674	0.0471714	0.539846		86.6806
hb-ol-gabbro	EU1	r	amph2_r	41.728	1.838	13.421	0.022	11.388	14.662	11.888	0.177	2.384	0.212	97.72		5.99559	2.00441		0.268306	0.198678	0.00249921	0.972953	3.14055	0.395469	0.0215409	1.83015	0.169851		0.494285	0.0388596	0.533145		88.816
hb-ol-gabbro	EU1	c	amph3_c	41.765	1.884	13.16	0.006	11.071	14.825	11.881	0.156	2.351	0.244	97.343		6.02011	1.97989		0.255755	0.204302	0.000683782	0.943097	3.18563	0.391489	0.0190459	1.83492	0.165077		0.491962	0.0448683	0.53683		89.0557
hb-ol-gabbro	EU1	r	amph3_r	42.115	1.824	13.168	0.028	11.273	14.509	11.86	0.186	2.302	0.234	97.499		6.06686	1.93314		0.302505	0.197675	0.00318904	0.885009	3.11583	0.4731	0.0226948	1.83056	0.169436		0.473518	0.0430033	0.516521		86.8178
hb-ol-gabbro	EU1	c	amph4_c	42.528	1.923	13.667	0.003	11.322	14.601	12.009	0.151	2.305	0.218	98.727		6.04568	1.95432		0.335482	0.20566	0.000337183	0.874034	3.09429	0.472016	0.0181816	1.82915	0.170848		0.464465	0.0395353	0.504		86.7646
hb-ol-gabbro	EU1	r	amph4_r	42.331	1.727	13.502	0.016	11.441	14.564	11.921	0.128	2.482	0.212	98.324		6.051	1.949		0.325696	0.185721	0.00180827	0.87189	3.10355	0.495842	0.0154976	1.82581	0.174194		0.513694	0.0386601	0.552354		86.2243
hb-ol-gabbro	EU1	c	amph5_c	41.958	1.978	13.56	0.017	11.26	14.552	12.035	0.135	2.353	0.244	98.092		6.0161	1.9839		0.307576	0.213367	0.00192719	0.851045	3.11051	0.499182	0.0163953	1.84893	0.151075		0.503063	0.0446322	0.547695		86.1711
hb-ol-gabbro	EU1	m	amph5_m	41.842	2.029	13.419	0.01	11.176	14.484	12.002	0.144	2.478	0.23	97.814		6.02694	1.97306		0.304978	0.21987	0.00113883	0.788292	3.11015	0.557999	0.0175684	1.8523	0.1477		0.544343	0.042264	0.586607		84.788
hb-ol-gabbro	EU1	r	amph5_r	41.853	1.9	13.122	0.02	11.284	14.498	11.807	0.136	2.498	0.214	97.332		6.05023	1.94977		0.285867	0.206633	0.00228586	0.851214	3.12437	0.512981	0.0166521	1.82877	0.171234		0.528905	0.0394655	0.568371		85.8968
hb-ol-gabbro	EU1	c	amph6_c	41.781	1.935	13.418	0.019	11.523	14.598	11.96	0.182	2.465	0.209	98.09		5.99381	2.00619		0.262465	0.208836	0.00215503	0.923314	3.12195	0.459163	0.0221147	1.83835	0.161648		0.523979	0.0382498	0.562229		87.1782
hb-ol-gabbro	EU1	r	amph6_r	41.708	1.838	13.512	0.018	11.276	14.306	11.87	0.178	2.389	0.222	97.317		6.02866	1.97134		0.330511	0.19987	0.00205707	0.851896	3.08268	0.511194	0.0217925	1.83834	0.161662		0.50786	0.0409367	0.548796		85.7759
hb-ol-gabbro	EU1	c	amph7_c	41.819	1.949	13.38	0.007	11.08	14.592	11.954	0.194	2.252	0.238	97.465		6.02419	1.97581		0.295822	0.211221	0.000797257	0.893891	3.13364	0.440961	0.0236708	1.84507	0.154935		0.474051	0.0437382	0.517789		87.664
hb-ol-gabbro	EU1	r	amph7_r	42.12	1.719	13.61	0.013	11.122	14.726	11.957	0.148	2.301	0.225	97.941		6.0275	1.9725		0.322922	0.185065	0.00147085	0.931783	3.14154	0.399283	0.0179389	1.83334	0.166655		0.471773	0.0410762	0.51285		88.7234
hb-ol-gabbro	EU1	c	amph_c	42.034	1.923	13.315	0.049	11.325	14.629	11.899	0.13	2.326	0.214	97.844		6.03125	1.96875		0.28291	0.20758	0.00555875	0.920221	3.12917	0.438758	0.0157992	1.82932	0.170679		0.476409	0.0391723	0.515581		87.7027
hb-ol-gabbro	EU1	r	amph_r	41.414	1.879	13.444	0.01	11.382	14.329	11.921	0.176	2.346	0.243	97.144		6.00141	1.99859		0.297501	0.204848	0.00114573	0.88431	3.0955	0.495097	0.0216025	1.85094	0.149063		0.510081	0.0449232	0.555004		86.2113
hb-ol-gabbro	EU16	c	Amph1_c	40.721	2.153	15.435	0.027	10.774	14.458	12.72	0.094	2.402	0.264	99.048		5.80473	2.19527		0.397872	0.230891	0.003043	0.735128	3.07242	0.549297	0.0113495	1.94278	0.0572186		0.606652	0.0480094	0.654662		84.8332
hb-ol-gabbro	EU16	m	Amph1_m1	40.492	2.092	15.292	0.018	10.418	14.45	12.531	0.065	2.409	0.256	98.023		5.82219	2.17781		0.413604	0.226297	0.00204628	0.729971	3.09737	0.522794	0.00791618	1.93053	0.069473		0.602112	0.0469586	0.64907		85.5588
hb-ol-gabbro	EU16	m	Amph1_m2	40.582	2.021	14.879	0.036	10.513	14.481	12.639	0.097	2.448	0.276	97.972		5.85346	2.14654		0.382811	0.219304	0.00410541	0.679061	3.11377	0.589099	0.0118505	1.95328	0.0467169		0.637884	0.0507863	0.688671		84.0907
hb-ol-gabbro	EU16	r	Amph1_r	40.753	1.887	14.442	0.014	10.706	14.424	12.244	0.099	2.351	0.246	97.166		5.90328	2.09672		0.368854	0.205639	0.00160338	0.808556	3.11479	0.488412	0.0121466	1.90034	0.099663		0.560625	0.0454598	0.606085		86.445
hb-ol-gabbro	EU16	c	amph2_c	40.613	2.168	15.273	0.014	10.431	14.424	12.667	0.086	2.427	0.27	98.373		5.8304	2.1696		0.414518	0.234149	0.00158904	0.663397	3.08693	0.588957	0.0104572	1.94841	0.0515922		0.623946	0.0494487	0.673394		83.9779
hb-ol-gabbro	EU16	r	amph2_r	40.279	2.15	15.363	0.015	10.397	14.306	12.65	0.078	2.385	0.301	97.924		5.81144	2.18856		0.423825	0.233369	0.00171108	0.662606	3.07703	0.591925	0.00953203	1.95555	0.0444503		0.622726	0.0554026	0.678128		83.8667
hb-ol-gabbro	EU49_1	c	EU49_amph_c	40.325	2.324	13.886	0.003	10.883	14.729	12.169	0.109	2.469	0.206	97.103		5.8512	2.1488		0.225871	0.253692	0.000344165	0.898659	3.18605	0.421989	0.0133962	1.8919	0.108098		0.586508	0.0381326	0.62464		88.3042
hb-ol-gabbro	EU49_1	r	EU49_amph_r	40.508	2.313	13.963	0.002	10.889	14.55	12.081	0.115	2.209	0.216	96.846		5.87723	2.12277		0.26486	0.252469	0.000229423	0.935247	3.14705	0.386012	0.0141324	1.87805	0.121946		0.499459	0.0399801	0.539439		89.0743
hb-ol-gabbro	EU49_2	c	EU49_2_amph_c	39.853	2.216	15.274	-0.003	10.303	14.478	12.085	0.114	2.367	0.236	96.923		5.76836	2.23164		0.373918	0.241302	-0.000343311	0.919261	3.12398	0.327903	0.013976	1.87418	0.12582		0.538438	0.0435775	0.582016		90.5008
hb-ol-gabbro	EU49_2	r	EU49_2_amph_r	40.769	2.211	13.774	-0.01	10.805	14.718	12.175	0.122	2.448	0.236	97.248		5.90599	2.09401		0.257677	0.240964	-0.00114535	0.844848	3.17849	0.4642	0.0149695	1.88975	0.110247		0.57733	0.0436148	0.620945		87.2566
hb-ol-gabbro	EU49_3	c	EU49_3_amph_c	40.137	2.214	13.885	-0.008	10.914	14.685	12.075	0.131	2.287	0.222	96.542		5.8436	2.1564		0.226119	0.242501	-0.000920874	0.992134	3.18726	0.336751	0.0161544	1.88363	0.11637		0.529207	0.0412332	0.570441		90.4441
hb-ol-gabbro	EU49_3	c	EU49_3_amph_c	40.737	2.534	13.711	-0.014	10.536	14.869	11.987	0.109	2.462	0.209	97.14		5.8933	2.1067		0.23103	0.275789	-0.0016013	0.880494	3.20671	0.394222	0.0133562	1.85803	0.141968		0.548597	0.0385722	0.587169		89.0522
hb-ol-gabbro	EU49_3	r	EU49_3_amph_r	40.35	2.273	13.947	0.017	10.999	14.551	12.048	0.12	2.431	0.215	96.951		5.86068	2.13932		0.248163	0.248373	0.00195222	0.918101	3.15069	0.417958	0.0147629	1.87496	0.125038		0.55956	0.0398383	0.599399		88.2881
hb-ol-gabbro	EU49_3	r	EU49_3_amph_r	40.69	2.224	13.736	-0.02	10.99	14.661	12.113	0.145	2.513	0.228	97.28		5.8967	2.1033		0.242747	0.242469	-0.00229153	0.868037	3.16733	0.463911	0.0177981	1.88081	0.119185		0.586906	0.0421516	0.629057		87.2245
hb-ol-gabbro	EU59	c	amph1_c	40.704	2.2	14.607	-0.007	10.128	14.89	12.359	0.098	2.371	0.256	97.606		5.85866	2.14134		0.336532	0.238223	-0.000796589	0.808523	3.19495	0.410616	0.0119474	1.90598	0.0940217		0.567646	0.0470067	0.614653		88.6116
hb-ol-gabbro	EU59	r	amph1_r	40.77	2.074	14.271	0.02	10.314	14.973	12.372	0.113	2.462	0.239	97.608		5.87541	2.12459		0.299275	0.224857	0.00227878	0.820787	3.21673	0.422276	0.0137931	1.91034	0.0896596		0.598252	0.0439394	0.642191		88.3959
hb-ol-gabbro	EU59	inc	amphinc	40.623	2.06	14.431	0.003	9.876	15.141	12.334	0.104	2.392	0.246	97.21		5.86111	2.13889		0.315026	0.223602	0.000342219	0.848481	3.25665	0.343192	0.0127094	1.90671	0.0932891		0.575849	0.0452795	0.621128		90.4665
hb-ol-gabbro	EU77	c	amph1_c	39.454	2.604	14.409	0.45	8.592	15.237	12.181	0.109	2.407	0.253	95.696		5.7796	2.2204		0.267291	0.286978	0.0521188	0.772332	3.32747	0.280282	0.0135244	1.91189	0.0881103		0.595533	0.0472809	0.642814		92.2311
hb-ol-gabbro	EU77	r	amph1_r	40.977	2.232	14.035	0.433	9.431	15.184	12.372	0.114	2.345	0.254	97.377		5.90844	2.09156		0.29351	0.242118	0.0493623	0.739403	3.26383	0.397854	0.0139227	1.91137	0.0886254		0.56695	0.0467224	0.613672		89.1347
hb-ol-gabbro	EU77	c	amph2_c	39.892	2.185	14.292	0.067	10.381	14.789	12.161	0.107	2.538	0.221	96.633		5.81046	2.18954		0.263884	0.239429	0.00771568	0.885534	3.21123	0.379003	0.0132006	1.89787	0.102128		0.614614	0.0410653	0.655679		89.4435
hb-ol-gabbro	EU77	r	amph2_r	40.24	2.124	14.435	0.052	10.571	14.691	12.131	0.113	2.358	0.24	96.955		5.83001	2.16999		0.29482	0.231508	0.00595648	0.933203	3.17301	0.347638	0.0138668	1.88313	0.116867		0.545505	0.0443589	0.589864		90.1257
hb-ol-gabbro	EU77	c	amph3_c	40.884	2.26	13.602	0.356	8.96	15.886	11.989	0.106	2.443	0.215	96.701		5.89486	2.10514		0.206272	0.245148	0.040583	0.941197	3.41462	0.139231	0.0129453	1.85215	0.147851		0.535101	0.0395473	0.574648		96.0823
hb-ol-gabbro	EU77	r	amph3_r	39.352	2.245	14.358	0.295	9.789	15.174	12.399	0.098	2.435	0.282	96.427		5.74246	2.25754		0.211796	0.246461	0.0340352	0.900138	3.30095	0.294503	0.0121127	1.93861	0.0613886		0.627544	0.0524975	0.680042		91.809
hb-ol-gabbro	EU77	c	amph4_c	41.197	2.274	13.936	0.366	9.336	15.629	12.186	0.126	2.391	0.241	97.682		5.89595	2.10405		0.246572	0.244838	0.0414137	0.881669	3.33448	0.235753	0.0152737	1.86863	0.131373		0.532088	0.0440011	0.576089		93.3967
hb-ol-gabbro	EU77	r	amph4_r	40.765	2.063	14.481	0.043	10.43	15.027	12.225	0.099	2.512	0.257	97.902		5.84759	2.15241		0.295776	0.222633	0.00487678	0.902945	3.21344	0.348299	0.0120285	1.87893	0.121065		0.577579	0.0470307	0.62461		90.2211
hb-ol-gabbro	EU77	c	amph5_c	40.979	2.457	14.381	0.298	8.659	15.434	12.201	0.092	2.503	0.248	97.252		5.89691	2.10309		0.335886	0.265992	0.0339042	0.695074	3.31093	0.347	0.0112134	1.88119	0.118815		0.579531	0.0455274	0.625059		90.5138
hb-ol-gabbro	EU77	r	amph5_r	40.55	2.266	14.643	0.245	9.877	15.153	12.299	0.102	2.557	0.274	97.966		5.81571	2.18429		0.290836	0.244496	0.0277813	0.835579	3.23981	0.349111	0.0123907	1.88997	0.110031		0.601001	0.0501327	0.651134		90.2725
hb-ol-gabbro	EU77	inc	amphinc	41.67	1.643	12.933	0.576	8.845	16.068	12.104	0.102	2.362	0.275	96.578		6.01625	1.98375		0.216939	0.17846	0.0657507	0.887436	3.45838	0.180558	0.0124735	1.87243	0.127573		0.533621	0.0506517	0.584273		95.0382
hb-ol-gabbro	EU77	inc	amphinc	42.105	2.119	12.714	0.539	9.523	15.5	12.11	0.096	2.411	0.204	97.321		6.06418	1.93582		0.222305	0.229599	0.0613765	0.74466	3.32796	0.402385	0.011711	1.86877	0.131231		0.542029	0.0374824	0.579511		89.2132
hb-ol-gabbro	EU77	inc	amphinc	42.94	1.416	12.037	0.575	8.837	16.328	11.892	0.114	2.208	0.268	96.615		6.16991	1.83009		0.208317	0.153067	0.065322	0.924434	3.49751	0.137481	0.0138742	1.83082	0.169183		0.445941	0.0491259	0.495067		96.2178
hb-ol-gabbro	EU80	c	amph1_c	40.342	2.167	14.604	0.01	10.086	14.994	12.477	0.091	2.332	0.26	97.363		5.82351	2.17649		0.308106	0.235335	0.00114131	0.836417	3.22666	0.381211	0.0111264	1.92979	0.0702061		0.582478	0.0478806	0.630359		89.4339
hb-ol-gabbro	EU80	m	amph1_m	40.476	1.999	14.276	0.02	10.298	14.9	12.303	0.119	2.382	0.244	97.017		5.86305	2.13695		0.300234	0.217841	0.0022905	0.865757	3.21752	0.381762	0.0146002	1.90946	0.0905418		0.57844	0.0450894	0.62353		89.3934
hb-ol-gabbro	EU80	r	amph1_r	40.242	2.286	14.519	0.012	10.644	14.884	12.314	0.097	2.435	0.258	97.691		5.79629	2.20371		0.260983	0.247712	0.00136655	0.917737	3.19594	0.364427	0.0118339	1.90039	0.0996097		0.580402	0.0474077	0.62781		89.7644
hb-ol-gabbro	EU80	c	amph2_c	40.347	2.126	14.449	0.021	10.338	14.946	12.363	0.088	2.323	0.247	97.248		5.82832	2.17168		0.288271	0.231045	0.00239843	0.89577	3.21859	0.353157	0.0107671	1.9135	0.0864959		0.564126	0.0455185	0.609644		90.1125
hb-ol-gabbro	EU80	r	amph2_r	40.182	2.253	14.404	-0.006	10.538	14.843	12.36	0.099	2.39	0.251	97.314		5.81229	2.18771		0.267874	0.245176	-0.000686186	0.882344	3.20071	0.392456	0.0121293	1.91561	0.0843887		0.585898	0.0463178	0.632216		89.0777
hb-ol-gabbro	EU80	c	amph3_c	40.426	2.016	14.351	0.02	10.22	14.881	12.373	0.103	2.381	0.244	97.015		5.85946	2.14054		0.310974	0.21983	0.00229193	0.83034	3.21542	0.408502	0.012645	1.92152	0.0784802		0.590638	0.0451175	0.635756		88.7276
hb-ol-gabbro	EU80	c	amph4_c	40.392	2.212	14.623	0.007	9.96	14.927	12.42	0.101	2.52	0.261	97.423		5.83675	2.16325		0.327147	0.24047	0.00079974	0.754293	3.21556	0.449366	0.0123618	1.92296	0.0770382		0.628992	0.0481144	0.677106		87.7387
hb-ol-gabbro	EU80	r	amph4_r	40.32	2.216	14.384	0.005	10.342	14.719	12.276	0.117	2.491	0.221	97.091		5.84775	2.15225		0.306445	0.24179	0.000573342	0.80499	3.1824	0.449425	0.0143727	1.90765	0.0923506		0.608119	0.0408902	0.649009		87.6254
hb-ol-gabbro	EU82	u	amph	39.896	1.844	15.753	0.021	10.42	14.814	12.046	0.14	2.512	0.267	97.713		5.71305	2.28695		0.371681	0.198655	0.00237757	1.07292	3.16242	0.174968	0.0169806	1.84822	0.151775		0.545662	0.0487763	0.594438		94.7573
hb-ol-gabbro	EU82	u	amph	41.416	1.929	13.679	0.065	10.372	15.042	11.904	0.128	2.467	0.237	97.239		5.96594	2.03406		0.288253	0.209047	0.00740285	0.913175	3.23017	0.33634	0.0156173	1.83729	0.162714		0.526298	0.043553	0.569851		90.5695
hb-ol-gabbro	EU82	c	amph1_c	40.421	2.136	14.033	0.024	10.738	14.706	12.127	0.126	2.102	0.252	96.665		5.86492	2.13508		0.264638	0.233161	0.00275322	0.992782	3.18096	0.310223	0.015485	1.8853	0.114697		0.476639	0.0466459	0.523285		91.1141
hb-ol-gabbro	EU82	r	amph1_r	40.904	2.034	13.857	0.029	10.951	14.823	12.103	0.121	2.361	0.271	97.454		5.89871	2.10129		0.253853	0.22067	0.00330647	0.952655	3.18666	0.368073	0.0147796	1.87007	0.129931		0.530207	0.0498562	0.580063		89.6456
hb-ol-gabbro	EU82	c	amph2_c	40.816	2.018	13.808	0.029	10.588	14.873	12.129	0.12	2.364	0.231	96.976		5.91145	2.08855		0.268392	0.219879	0.00332075	0.906208	3.21122	0.376256	0.0147208	1.88218	0.117819		0.546012	0.0426809	0.588693		89.512
hb-ol-gabbro	EU82	r	amph2_r	41.24	2.066	13.901	0.025	11.01	14.969	12.216	0.12	2.327	0.246	98.12		5.90297	2.09703		0.248033	0.222476	0.00282922	0.96349	3.19414	0.354486	0.0145485	1.8735	0.126497		0.519299	0.0449206	0.564219		90.0106
hb-ol-gabbro	EU82	c	amph3_c	41.001	2.21	14.25	0.03	10.616	14.89	12.459	0.109	2.411	0.274	98.25		5.8799	2.1201		0.288394	0.238434	0.00340151	0.802141	3.18331	0.471082	0.01324	1.9144	0.0856044		0.584773	0.0501285	0.634902		87.1092
hb-ol-gabbro	EU82	r	amph3_r	40.984	2.2	14.26	0.053	10.98	14.765	12.279	0.112	2.301	0.245	98.179		5.8693	2.1307		0.276138	0.237025	0.00600099	0.922613	3.1522	0.392437	0.0135855	1.88412	0.115883		0.523021	0.0447607	0.567782		88.9287
hb-ol-gabbro	EU82	c	amph4_c	41.869	1.961	13.251	0.039	11.127	15.061	11.853	0.144	2.375	0.246	97.926		5.98969	2.01031		0.223856	0.211052	0.00441114	1.02264	3.21199	0.3086	0.0174486	1.81682	0.183175		0.475577	0.0448957	0.520472		91.2344
hb-ol-gabbro	EU82	r	amph4_r	42.065	1.93	13.232	0.022	11.155	15.069	11.941	0.137	2.353	0.218	98.122		6.00674	1.99326		0.233628	0.207336	0.00248379	0.997367	3.20783	0.33479	0.01657	1.82697	0.173029		0.478429	0.039713	0.518142		90.5496
hb-ol-gabbro	EU82	c	amph_c	42.142	1.772	13.244	0.02	10.986	15.167	11.891	0.143	2.225	0.216	97.806		6.01902	1.98098		0.248406	0.190403	0.00225848	1.05458	3.22938	0.257673	0.0172994	1.81971	0.18029		0.435861	0.0393571	0.475218		92.6106
hb-ol-gabbro	EU82	r	amph_r	41.625	2.072	13.572	0.062	11.068	15.049	12.041	0.145	2.322	0.202	98.158		5.94369	2.05631		0.227713	0.222583	0.00699952	1.01238	3.20345	0.309336	0.017537	1.8422	0.157798		0.485054	0.0367969	0.521851		91.194
hb-ol-gabbro	EU93	c	amph1_c	40.083	2.579	14.096	0.027	10.041	14.714	12.347	0.103	2.37	0.239	96.599		5.84973	2.15027		0.274259	0.283157	0.0031154	0.730113	3.20122	0.495408	0.012732	1.93068	0.0693203		0.601291	0.0444971	0.645788		86.5984
hb-ol-gabbro	EU93	r	amph1_r	42.142	1.673	13.214	0.019	10.445	15.52	11.652	0.131	2.297	0.22	97.313		6.02213	1.97787		0.247615	0.179859	0.00214666	1.12376	3.30625	0.124522	0.0158559	1.78406	0.215944		0.420474	0.0401066	0.460581		96.3704
hb-ol-gabbro	EU93	c	amph2_c	39.905	2.595	14.385	-0.001	10.22	14.662	12.391	0.109	2.504	0.234	97.004		5.80877	2.19123		0.276641	0.284181	-0.000115088	0.731034	3.1817	0.513125	0.0134391	1.93257	0.067425		0.63928	0.0434542	0.682734		86.1123
hb-ol-gabbro	EU93	r	amph2_r	39.828	2.643	14.753	0.046	10.342	14.725	12.058	0.12	2.396	0.265	97.176		5.75661	2.24339		0.269743	0.287393	0.00525668	0.938578	3.1728	0.31154	0.0146908	1.86736	0.132644		0.538803	0.0488633	0.587667		91.0588
hb-ol-gabbro	EU93	c	amph3_c	39.815	2.596	14.79	0.029	9.784	14.685	12.353	0.101	2.417	0.198	96.768		5.79083	2.20917		0.32606	0.284053	0.00333478	0.743277	3.18402	0.44681	0.0124423	1.92504	0.0749613		0.60662	0.0367382	0.643358		87.694
hb-ol-gabbro	EU93	r	amph3_r	40.46	2.078	13.702	0.019	10.935	14.826	12.054	0.126	2.303	0.236	96.739		5.87418	2.12582		0.218744	0.226969	0.00218097	1.00875	3.20889	0.318977	0.0154945	1.87511	0.124893		0.523386	0.0437111	0.567098		90.9583
hb-ol-gabbro	EU93	c	amph4_c	40.294	2.565	14.703	0.029	10.014	14.859	12.202	0.097	2.515	0.252	97.53		5.80841	2.19159		0.30633	0.278166	0.00330514	0.807151	3.19312	0.400086	0.0118433	1.88461	0.115392		0.587521	0.0463421	0.633863		88.8655
hb-ol-gabbro	EU93	r	amph4_r	39.77	2.656	14.813	0.028	10.158	14.709	12.351	0.105	2.446	0.2	97.236		5.7599	2.2401		0.288368	0.289393	0.00320621	0.812713	3.17578	0.417656	0.0128805	1.91661	0.083387		0.603464	0.0369528	0.640417		88.3773
hb-ol-gabbro	EU93	int	intamph	41.012	2.075	14.172	0.014	10.681	14.394	11.783	0.147	2.181	0.243	96.702		5.93702	2.06298		0.354948	0.225983	0.00160236	0.942197	3.10633	0.350918	0.0180244	1.82762	0.172379		0.439774	0.0448768	0.484651		89.8498
hb-ol-gabbro	EU93	int	intamph	40.62	2.679	15.014	0.023	10.27	14.802	12.291	0.101	2.303	0.203	98.306		5.79716	2.20284		0.322544	0.287639	0.00259524	0.869262	3.14923	0.356522	0.0122091	1.87947	0.120529		0.51673	0.0369598	0.55369		89.8304
hb-ol-gabbro(no cpx)	EU26	c	amph1_c	40.772	2.203	14.781	0.021	9.801	14.685	12.392	0.105	2.485	0.25	97.495		5.88642	2.11358		0.40148	0.239279	0.00239708	0.65566	3.16062	0.527729	0.01284	1.91692	0.0830815		0.612523	0.0460455	0.658569		85.692
hb-ol-gabbro(no cpx)	EU26	r	amph1_r	40.91	2.256	14.574	0.02	9.83	14.804	12.42	0.088	2.363	0.222	97.487		5.89846	2.10154		0.374986	0.244708	0.00227989	0.696087	3.18197	0.489219	0.0107467	1.91868	0.0813151		0.579256	0.0408339	0.62009		86.6741
hb-ol-gabbro(no cpx)	EU26	c	amph2_c	40.511	2.252	14.946	0.016	9.942	14.656	12.433	0.107	2.36	0.24	97.463		5.84596	2.15404		0.387891	0.244485	0.00182548	0.726174	3.15288	0.47367	0.0130783	1.92235	0.077652		0.582649	0.0441827	0.626832		86.9388
hb-ol-gabbro(no cpx)	EU26	r	amph2_r	40.647	2.313	14.469	0.01	10.088	14.583	12.278	0.076	2.333	0.267	97.064		5.89162	2.10838		0.363341	0.252221	0.00114599	0.720825	3.15109	0.502041	0.0093305	1.90681	0.0931931		0.56245	0.0493714	0.611822		86.2572
hb-ol-gabbro(no cpx)	EU26	c	amph3_c	39.993	2.4	15.143	0.025	9.883	14.566	12.442	0.092	2.419	0.238	97.201		5.7946	2.2054		0.380468	0.261608	0.00286388	0.712242	3.14621	0.485314	0.0112905	1.93153	0.068465		0.611086	0.0439921	0.655078		86.6361
hb-ol-gabbro(no cpx)	EU26	r	amph3_r	40.532	2.261	14.369	0.021	10.47	14.24	12.304	0.136	2.387	0.251	96.971		5.90155	2.09845		0.36731	0.247667	0.00241748	0.67391	3.09091	0.60101	0.0167723	1.9195	0.080502		0.593355	0.046623	0.639978		83.721
hb-ol-gabbro(no cpx)	EU26	c	amph4_c	40.851	2.25	14.56	0.028	9.976	14.679	12.316	0.097	2.387	0.248	97.392		5.89847	2.10153		0.376206	0.24441	0.00319646	0.708629	3.15967	0.496023	0.011863	1.90537	0.0946277		0.573618	0.0456822	0.6193		86.4315
hb-ol-gabbro(no cpx)	EU26	r	amph4_r	40.85	2.317	14.625	0.023	10.04	14.696	12.448	0.1	2.363	0.246	97.708		5.88503	2.11497		0.368212	0.251121	0.00261975	0.693746	3.1562	0.5159	0.0122023	1.92145	0.0785486		0.581487	0.0452116	0.626699		85.9508
hb-ol-gabbro(no cpx)	EU26	c	amph5_c	40.65	2.169	14.453	0.018	10.63	14.549	12.29	0.102	2.419	0.237	97.517		5.87197	2.12803		0.332544	0.235713	0.00205575	0.796508	3.13303	0.487668	0.0124798	1.90216	0.0978352		0.579659	0.0436747	0.623334		86.5311
hb-ol-gabbro(no cpx)	EU26	r	amph5_r	40.987	2.169	14.337	0.007	10.715	14.458	12.127	0.108	2.512	0.233	97.653		5.91197	2.08803		0.349221	0.235367	0.000798287	0.77352	3.10887	0.519027	0.0131946	1.87419	0.125814		0.576696	0.0428746	0.619571		85.6935
hb-ol-gabbro(no cpx)	EU26	r	amph6_r	40.837	2.192	14.333	0.022	10.721	14.425	12.196	0.123	2.472	0.222	97.543		5.90061	2.09939		0.341437	0.238278	0.00251328	0.769148	3.10719	0.52638	0.0150534	1.88814	0.111861		0.580669	0.0409218	0.621591		85.5134
hb-ol-gabbro(no cpx)	EU26	c	amph7_c	40.366	2.385	15.034	0.023	9.97	14.452	12.498	0.084	2.473	0.234	97.519		5.84033	2.15967		0.403937	0.259603	0.00263102	0.62203	3.11715	0.584351	0.010294	1.93747	0.0625291		0.631204	0.0431913	0.674395		84.2131
hb-ol-gabbro(no cpx)	EU26	r	amph7_r	40.847	2.281	14.613	0.01	10.26	14.693	12.444	0.105	2.314	0.248	97.815		5.87618	2.12382		0.353777	0.246866	0.00113739	0.748061	3.15104	0.486324	0.0127941	1.91809	0.0819133		0.563511	0.045514	0.609025		86.6298
hb-ol-gabbro(no cpx)	EU26	c	amphinc_c	41.242	2.211	14.663	0.007	9.76	14.689	12.465	0.116	2.474	0.254	97.881		5.93405	2.06595		0.42056	0.239332	0.000796314	0.585808	3.15074	0.588628	0.0141369	1.92166	0.0783381		0.611835	0.0466234	0.658458		84.2586
hb-ol-gabbro(no cpx)	EU26	c	amphinc_c	40.395	2.253	14.751	0.015	9.951	14.862	12.416	0.099	2.306	0.256	97.304		5.83168	2.16832		0.341507	0.244696	0.00171211	0.802034	3.19854	0.399403	0.0121056	1.92053	0.0794701		0.565994	0.0471482	0.613143		88.8991
hb-ol-gabbro(no cpx)	EU26	c	amphinc_c	40.5	2.243	14.935	0.023	9.84	14.718	12.499	0.113	2.324	0.268	97.463		5.84522	2.15478		0.385643	0.243543	0.00262451	0.714101	3.16667	0.473604	0.0138137	1.93283	0.0671685		0.583154	0.0493445	0.632498		86.9899
hb-ol-gabbro(no cpx)	EU26	r	amphinc_r	40.623	2.251	14.582	0.029	10.379	14.563	12.506	0.117	2.447	0.267	97.764		5.86682	2.13318		0.348835	0.244572	0.00331134	0.687131	3.13538	0.566457	0.0143121	1.93519	0.0648145		0.620377	0.0491927	0.66957		84.698
hb-ol-gabbro(no cpx)	EU26	r	amphinc_r	40.785	2.222	14.616	0.015	10.139	14.403	12.455	0.135	2.36	0.25	97.38		5.90694	2.09306		0.401802	0.242106	0.00171762	0.6309	3.10974	0.597176	0.0165608	1.93276	0.0672352		0.595471	0.0461914	0.641662		83.8902
hb-ol-gabbro(no cpx)	EU26	r	amphinc_r	40.72	2.279	14.711	0.021	9.764	14.886	12.43	0.113	2.411	0.246	97.581		5.866	2.134		0.363657	0.24699	0.00239182	0.718203	3.19684	0.45813	0.0137879	1.91857	0.0814253		0.591983	0.0452093	0.637192		87.4656
hb-ol-gabbro(no cpx)	EU84	c	amph1_c	40.939	2.175	14.738	0.003	10.36	14.676	12.331	0.111	2.427	0.251	98.011		5.87528	2.12472		0.368073	0.234829	0.000340398	0.773162	3.13984	0.470263	0.0134927	1.89611	0.103893		0.571425	0.045954	0.617379		86.9737
hb-ol-gabbro(no cpx)	EU84	r	amph1_r	41.076	2.114	14.58	0.011	9.96	14.618	12.06	0.14	2.311	0.244	97.114		5.92669	2.07331		0.406036	0.229472	0.00125485	0.786814	3.14427	0.415039	0.0171095	1.86442	0.135577		0.510926	0.044913	0.555839		88.3394
hb-ol-gabbro(no cpx)	EU84	c	amph2_c	41.063	2.098	14.681	0.008	9.875	14.461	12.159	0.11	2.422	0.269	97.146		5.94057	2.05943		0.443726	0.22834	0.000915044	0.659657	3.11877	0.535108	0.0134789	1.88473	0.115274		0.564083	0.0496464	0.613729		85.3551
hb-ol-gabbro(no cpx)	EU84	r	amph2_r	40.451	2.077	14.566	0.012	10.217	14.582	12.065	0.122	2.411	0.242	96.745		5.87056	2.12944		0.361972	0.226771	0.00137691	0.837184	3.15483	0.402873	0.0149967	1.87608	0.123924		0.554489	0.0448047	0.599294		88.676
hb-ol-gabbro(no cpx)	EU84	c	amph4_c	40.527	2.054	14.645	0.012	10.142	14.56	12.162	0.089	2.509	0.28	96.98		5.87973	2.12027		0.383862	0.224188	0.00137648	0.747946	3.14907	0.482618	0.0109367	1.89056	0.109439		0.596327	0.0518238	0.64815		86.7109
hb-ol-gabbro(no cpx)	EU84	c	amph5_c	40.787	2.067	14.649	0.01	10.339	14.629	12.211	0.103	2.319	0.249	97.363		5.88119	2.11881		0.370664	0.224225	0.00114004	0.83133	3.14461	0.415451	0.0125796	1.88655	0.113452		0.534871	0.0458038	0.580675		88.3302
hb-ol-gabbro(no cpx)	EU84	r	amph5_r	40.071	2.076	14.198	0.015	10.103	14.3	12.172	0.12	2.392	0.257	95.704		5.90302	2.09698		0.368081	0.230076	0.00174707	0.693031	3.14043	0.551664	0.0149731	1.92123	0.07877		0.604437	0.0482988	0.652736		85.0582
hb-ol-gabbro(no cpx)	EU84	c	amph6_c	40.476	1.999	14.195	0.007	9.988	14.628	12.075	0.096	2.391	0.232	96.087		5.91512	2.08488		0.359992	0.219775	0.000808795	0.782379	3.18683	0.438331	0.0118829	1.89071	0.109286		0.568188	0.0432526	0.61144		87.9087
hb-ol-gabbro(no cpx)	EU84	inc	amph_inc	40.641	2.19	14.787	0.006	10.446	14.619	12.237	0.125	2.321	0.25	97.622		5.84722	2.15278		0.354602	0.237044	0.000682513	0.857277	3.13553	0.39963	0.0152328	1.8864	0.113603		0.533848	0.0458863	0.579734		88.6956
hb-ol-gabbro(no cpx)	EU84	r	amph_r	40.249	2.049	14.435	0.01	10.005	14.553	12.093	0.132	2.422	0.246	96.194		5.88004	2.11996		0.365451	0.2252	0.00115505	0.785227	3.16947	0.437165	0.0163337	1.89292	0.107079		0.578956	0.0458479	0.624804		87.8789
hb-ol-gabbro(no cpx)	EU84	c	amphinc_c	40.23	2.052	14.09	0.012	9.921	15.499	12.067	0.116	2.589	0.25	96.826		5.81812	2.18188		0.219706	0.223259	0.00137211	1.00252	3.34152	0.197406	0.0142094	1.86984	0.130159		0.595799	0.0461244	0.641923		94.4219
hb-ol-gabbro(no cpx)	EU84	r	amphinc_r	40.879	2.163	14.506	0.014	9.831	14.631	12.203	0.098	2.297	0.254	96.876		5.92252	2.07748		0.399433	0.235756	0.00160365	0.724172	3.16001	0.466994	0.0120259	1.89429	0.105711		0.539519	0.046946	0.586465		87.1245
hb-ol-gabbro(no cpx)	EU84	inc	amphinc1	39.967	1.967	14.646	0.015	10.119	14.278	11.885	0.093	2.346	0.246	95.562		5.86777	2.13223		0.402007	0.217258	0.00174116	0.840927	3.12498	0.401519	0.0115649	1.86958	0.13042		0.537381	0.046075	0.583456		88.6142
hb-ol-gabbro(no cpx)	EU84	inc	amphinc2	40.965	1.993	14.948	0.007	10.451	14.755	12.137	0.101	2.372	0.244	97.973		5.85799	2.14201		0.377254	0.214409	0.000791422	0.913782	3.14545	0.336078	0.0122333	1.8596	0.140398		0.517255	0.0445127	0.561767		90.3468

## Sheet: Spinel
SPINEL		Raw Data
	TiO2	Al2O3	Cr2O3	FeO	MnO	MgO	Total
EU14	6.92	6.576	0.014	77.482	0.513	3.385	94.976
EU14	10.149	6.75	0.046	74.199	0.553	3.353	95.166
EU14	38.063	5.807	0.037	46.194	0.362	2.678	93.475
EU22	7.786	3.645	0.052	81.168	0.552	1.502	94.828
EU22	8.31	3.117	0.045	79.19	0.473	2.247	93.541
EU23	6.941	6.7	0.047	77.295	0.336	3.653	95.055
EU23	6.863	6.629	0.059	76.089	0.329	3.92	94.056
EU23	6.937	6.573	0.058	77.212	0.328	3.742	94.972
EU28	7.156	8.501	0.06	74.294	0.312	4.369	94.905
EU28	7.195	8.657	0.048	74.476	0.306	4.327	95.087
EU30	6.998	6.925	0.062	77.114	0.315	3.965	95.523
EU30	6.972	6.67	0.082	77.078	0.306	3.959	95.213
EU30	7.021	6.908	0.089	77.11	0.297	3.98	95.533
EU30	6.897	7.03	0.084	76.67	0.307	4.069	95.179
EU30	6.492	7.154	0.075	75.878	0.291	3.511	93.923
EU30	7.009	6.91	0.078	76.679	0.299	3.922	94.92
EU30	6.98	7.166	0.059	76.634	0.29	3.976	95.016
EU60	6.185	8.849	0.081	75.406	0.274	4.521	95.517
EU60	6.161	8.916	0.031	75.308	0.252	4.585	95.401
EU60	6.194	9.076	0.071	75.511	0.271	4.463	95.664
EU60	6.214	9.053	0.07	75.069	0.255	4.517	95.255
EU63	6.696	3.039	0.04	82.9	0.496	1.527	94.731
EU63	6.664	3.138	0.059	82.978	0.501	1.634	95.104
EU63	6.58	3.029	0.026	82.759	0.484	1.607	94.636
EU63	6.583	3.108	-0.003	82.575	0.48	1.565	94.416
EU63	6.55	3.12	0.029	82.817	0.467	1.541	94.601
EU63	6.715	3.103	0.029	82.332	0.481	1.601	94.372
EU65	11.16	2.773	0.404	76.984	0.382	2.727	94.478
EU65	12.176	2.059	0.287	77.121	0.409	2.166	94.359
EU66	6.666	8.631	0.068	75.321	0.296	4.491	95.533
EU66	6.61	8.324	0.058	74.981	0.283	4.466	94.946
EU66	6.659	8.289	0.074	75.83	0.259	4.431	95.701
EU66	6.656	8.249	0.05	75.858	0.274	4.457	95.708
EU66	6.602	8.655	0.058	75.223	0.273	4.484	95.411
EU66	6.661	8.492	0.066	75.288	0.279	4.534	95.441
EU82	0.694	48.587	0.113	36.7	0.217	13.775	100.397
EU95	12.501	3.478	0.072	73.576	0.484	1.335	91.987
EU95	12.731	3.276	0.067	73.117	0.542	2.562	92.416
EU95	12.417	3.324	0.076	74.294	0.504	2.479	93.169
EU95	12.144	3.213	0.045	76.629	0.503	2.482	95.317
EU95	12.536	3.324	0.037	74.331	0.517	2.563	93.369
EU95	12.445	3.23	0.065	74.165	0.531	2.479	93.001
EU95	11.452	3.085	0.062	76.724	0.494	2.385	94.362
EU12	4.995	6.746	0.051	77.149	0.227	4.1	93.417
EU12	7.639	9.068	0.078	74.319	0.244	4.441	95.888
EU12	7.907	7.546	0.065	73.381	0.245	4.858	94.595
EU12	6.857	8.023	0.078	75.2	0.318	5.206	95.738
EU12	7.775	9.331	0.417	71.928	0.277	4.959	94.805
EU12	7.616	9.724	0.437	72.489	0.28	4.909	95.516
EU12	6.978	8.409	0.212	73.259	0.315	4.357	93.744
EU12	7.832	12.611	0.789	70.66	0.282	6.443	98.8
EU14	4.472	7.608	0.059	79.41	0.466	3.5	95.801
EU14	24.906	5.926	0.045	59.927	0.387	2.002	93.554
EU14	13.066	5.498	0.054	71.862	0.442	3.629	94.796
EU14	7.701	1.721	0.006	82.499	0.248	1.101	93.483
EU14	18.444	5.967	0.044	67.099	0.368	2.871	94.949
EU14	1.882	6.534	0.05	82.741	0.608	3.472	95.431
EU14	1.781	7.536	0.05	83.128	0.558	3.481	96.723
EU14	1.72	6.839	0.04	82.323	0.653	3.347	95.037
EU14	16.765	7.313	0.047	67.51	0.434	3.747	96.023
EU14	3.919	6.159	0.048	80.921	0.482	2.368	94.016
EU14	4.012	8.335	0.042	79.3	0.462	3.707	96.02
EU14	1.98	5.322	0.069	84.411	0.563	2.932	95.397
EU14	16.849	6.557	0.049	66.782	0.421	3.826	94.614
EU18	38.934	0.079	0.077	50.05	0.388	3.242	92.855
EU18	0.001	0.067	0.019	90.382	0.264	0.005	90.879
EU18	28.272	0.284	0.043	62.429	0.623	3.013	94.689
EU18	47.674	0.051	0.052	44.363	0.357	1.233	93.76
EU18	13.134	1.579	0.076	76.372	0.277	1.064	92.655
EU18	16.799	0.325	0.014	69.568	0.885	5.099	92.742
EU18	23.357	0.657	0.24	65.019	0.341	2.423	92.215
EU18	28.83	2.11	0.09	58.838	0.199	1.661	91.955
EU19	6.304	6.903	0.061	78.286	0.27	3.676	95.636
EU19	6.326	6.985	0.07	77.493	0.325	3.62	94.934
EU19	6.337	6.793	0.048	77.211	0.303	3.568	94.394
EU19	6.405	7.243	0.063	76.438	0.275	3.347	94.065
EU19	6.349	6.839	0.067	78.268	0.321	3.674	95.664
EU19	6.962	7.11	0.073	72.425	0.283	2.458	91.846
EU19	6.391	6.927	0.067	78.601	0.262	3.67	96.046
EU19	6.359	6.876	0.07	78.419	0.266	3.734	95.813
EU19	6.224	6.662	0.058	77.944	0.274	3.635	95.007
EU19	6.402	7.079	0.07	77.388	0.286	3.65	95.015
EU19	6.261	6.948	0.066	78.054	0.343	3.6	95.388
EU19	6.351	6.947	0.086	77.583	0.293	3.853	95.187
EU22	9.287	3.371	0.034	80.067	0.541	2.268	95.665
EU22	9.314	3.304	0.045	80.601	0.531	2.166	96.045
EU22	9.148	3.166	0.031	80.266	0.541	2.243	95.472
EU22	9.2	3.223	0.052	80.107	0.557	2.169	95.431
EU22	9.259	3.384	0.021	80.049	0.528	2.228	95.579
EU22	9.185	3.182	0.031	80.205	0.54	2.123	95.36
EU22	8.022	3.4	0.043	81.115	0.558	1.984	95.197
EU22	9.409	3.219	0.038	80.063	0.576	2.28	95.745
EU22	9.444	3.287	0.032	79.749	0.535	2.213	95.397
EU22	9.317	3.243	0.036	80.307	0.542	2.177	95.76
EU22	9.387	3.317	0.046	80.385	0.55	2.223	95.995
EU23	7.068	6.483	0.057	78.208	0.32	3.654	95.971
EU23	7.077	6.375	0.053	77.987	0.323	3.66	95.579
EU23	7.1	6.593	0.062	77.355	0.366	3.702	95.315
EU23	7.115	6.532	0.065	78.372	0.346	3.707	96.265
EU23	6.856	7.231	0.063	77.262	0.35	3.794	95.648
EU23	6.999	6.543	0.048	78.042	0.334	3.652	95.721
EU23	7.035	6.409	0.053	78.013	0.364	3.725	95.933
EU23	6.952	6.658	0.063	78.127	0.353	3.636	95.917
EU23	7.151	6.712	0.058	77.328	0.338	3.776	95.515
EU23	6.965	6.791	0.055	77.882	0.363	3.526	95.693
EU23	7.053	6.536	0.061	78.429	0.311	3.707	96.19
EU23	6.887	7.365	0.061	77.415	0.322	3.763	95.888
EU23	6.894	7.265	0.064	77.821	0.388	3.751	96.255
EU28	7.343	8.297	0.048	75.05	0.297	4.31	95.398
EU28	7.329	8.278	0.06	74.932	0.304	4.219	95.24
EU28	7.313	8.294	0.045	74.86	0.296	4.224	95.149
EU28	7.33	8.384	0.07	75.161	0.292	4.311	95.675
EU28	7.263	8.367	0.074	75.148	0.303	4.341	95.631
EU28	7.379	8.181	0.06	75.399	0.339	4.242	95.726
EU28	7.32	8.305	0.083	75.465	0.309	4.296	95.917
EU28	7.284	8.401	0.06	75.472	0.308	4.213	95.882
EU28	7.306	8.478	0.064	75.291	0.241	4.286	95.805
EU28	7.308	8.251	0.067	75.317	0.28	4.302	95.64
EU28	7.342	8.225	0.066	75.669	0.337	4.346	96.096
EU28	7.281	8.261	0.069	75.327	0.3	4.334	95.656
EU28	7.356	8.297	0.076	75.348	0.277	4.352	95.845
